# Supplementary material for: Epidemiology of Cholesteatoma in the UK Biobank
Source: Clin Otolaryngol. 2024 Dec 4;50(2):316–29. doi: 10.1111/coa.14257 (PMC11792432; doi:10.1111/coa.14257)
Supplement: Supplementary file 2 — Data S2. Supporting Information. [file COA-50-316-s001.zip]

Archive with 5 entries (5 files):
- 2024TABLE2ICDcodes.csv
- Adjusted_Logistic_CHOLESTEATOMACONTROL.csv
- Adjusted_Logistic_CHOLESTEATOMAEAR.csv
- Adjusted_Logistic_EAR.csv
- LogisticICD10_95CI.csv
