# Supplementary material for: Epidemiology of Cholesteatoma in the UK Biobank
Source: Clin Otolaryngol. 2024 Dec 4;50(2):316–29. doi: 10.1111/coa.14257 (PMC11792432; doi:10.1111/coa.14257)
Supplement: Supplementary file 2 — Data S2. Supporting Information. [file COA-50-316-s001.zip › 2024TABLE2ICDcodes.csv]

This file contains sample sizes, overlaps and odds ratios calculated by logistic regression adjusted for age and sex for ICD-10 codes tested for association with cholesteatoma. Only codes with an overlap are included.
Code	n	uncorrected p-value	or	% overlap	n_overlap	ci5	ci95
H66	1275	0	144.54	12.16	263	124.259	168.125
H72	1504	0	76.07	7.84	193	64.549	89.646
H73	570	0	163.63	8.99	142	133.92 9	199.912
H74	695	0	242.12	13.46	219	203.651	287.867
H92	911	0	78.22	6.51	126	64.143	95.383
H95	162	0	1249.85	9.78	117	880.243	1774.661
H90	2961	0	25.81	3.84	152	21.65	30.774
H70	181	4.12842231914924E-316	2809.549481	12.98	153	1865.538	4231.256
H65	1587	1.01E-220	30.80472455	3.79	100	24.924	38.073
H91	10920	2.07E-185	9.941339872	1.8	213	8.514	11.608
H60	1048	4.89E-181	34.96728678	3.53	75	27.429	44.577
H61	1741	2.77E-169	23.73108333	3.14	88	18.972	29.683
H93	1874	3.45E-53	10.65132244	1.51	45	7.875	14.407
G51	1848	7.99E-48	10.09671951	1.42	42	7.391	13.793
G00	186	1.75E-45	41.78225534	1.21	16	24.919	70.056
F17	24886	2.59E-19	2.337315727	0.49	127	1.942	2.813
J32	4446	1.13E-18	4.094078965	0.74	41	2.993	5.6
H83	1591	1.15E-16	6.036810903	0.81	22	3.946	9.235
Q16	25	8.74E-16	82.0473548	0.34	4	28.032	240.146
G96	562	1.49E-14	9.546379925	0.71	12	5.371	16.968
H69	317	4.36E-14	12.99469589	0.62	9	6.678	25.288
I10	151022	1.33E-11	1.534511849	0.32	478	1.355	1.737
J44	21261	1.57E-11	2.030646458	0.46	103	1.653	2.495
J45	47150	9.65E-11	1.710702996	0.36	172	1.454	2.013
Q17	42	2.00E-09	36.72680164	0.25	3	11.312	119.238
G04	426	5.79E-09	8.056099108	0.51	8	3.991	16.26
B96	18715	1.18E-08	1.918749383	0.42	84	1.534	2.401
J34	9626	3.83E-08	2.239132882	0.46	49	1.68	2.984
F32	29778	4.22E-08	1.735875768	0.36	110	1.425	2.114
Q75	17	6.34E-08	59.42083489	0.17	2	13.526	261.048
E78	77039	9.33E-08	1.476272964	0.34	262	1.28	1.703
J47	5742	3.05E-07	2.456333071	0.5	34	1.741	3.465
K21	54508	3.72E-07	1.510382107	0.33	183	1.288	1.771
G40	6849	4.79E-07	2.325780044	0.46	37	1.674	3.231
K52	25678	1.20E-06	1.681481173	0.36	96	1.363	2.074
L40	5499	1.60E-06	2.403106467	0.47	31	1.68	3.438
H68	28	1.98E-06	33.0750529	0.17	2	7.82	139.896
H54	2813	2.38E-06	2.915661115	0.51	20	1.869	4.548
N17	22036	2.40E-06	1.68578483	0.4	92	1.357	2.094
B95	8860	2.52E-06	2.068994875	0.44	44	1.529	2.801
G52	158	2.69E-06	10.83219138	0.31	4	4.005	29.299
H81	3088	5.74E-06	2.795608514	0.47	20	1.793	4.359
J18	26445	5.93E-06	1.607663038	0.37	103	1.309	1.974
L08	3198	6.39E-06	2.713810884	0.49	21	1.759	4.187
G47	11734	7.15E-06	1.887746891	0.41	53	1.43	2.491
Q96	45	8.64E-06	25.17811812	0.17	2	6.078	104.301
C07	179	8.90E-06	9.501573092	0.3	4	3.519	25.657
E66	35634	9.49E-06	1.529613011	0.33	122	1.267	1.846
G08	103	1.05E-05	13.28986231	0.24	3	4.205	42.001
M19	45012	1.25E-05	1.475717019	0.33	150	1.239	1.757
A09	19953	1.92E-05	1.664382069	0.36	76	1.318	2.102
G09	104	2.35E-05	11.96875797	0.24	3	3.788	37.821
N39	38025	2.41E-05	1.493041437	0.33	128	1.24	1.798
J31	1743	2.91E-05	3.224001041	0.45	13	1.862	5.582
J33	4670	3.45E-05	2.283073761	0.45	26	1.545	3.374
B38	4	3.57E-05	119.7221363	0.09	1	12.384	1157.385
K59	31095	3.89E-05	1.518528868	0.34	109	1.244	1.853
E87	22914	3.89E-05	1.588039242	0.37	88	1.274	1.98
L92	1001	4.06E-05	3.974711394	0.42	9	2.056	7.683
G93	4275	6.22E-05	2.330176197	0.43	23	1.54	3.525
D14	484	7.00E-05	5.147361727	0.37	6	2.295	11.544
I73	9315	7.10E-05	1.863421124	0.41	43	1.371	2.533
E10	4901	7.34E-05	2.202527585	0.43	26	1.491	3.254
E83	8495	8.01E-05	1.907514038	0.41	39	1.384	2.629
J43	4933	8.34E-05	2.163578687	0.45	27	1.473	3.178
I77	3218	8.59E-05	2.439018469	0.46	20	1.563	3.806
M13	31255	9.22E-05	1.49495093	0.33	107	1.222	1.829
F05	6851	9.26E-05	1.973810978	0.44	35	1.404	2.776
G81	4336	0.00010939	2.230744893	0.44	24	1.486	3.349
E76	8	0.0001141	62.14091413	0.09	1	7.628	506.232
I67	9653	0.000129737	1.812829035	0.41	44	1.337	2.459
C85	2262	0.000149487	2.691859257	0.44	15	1.613	4.491
F00	2350	0.000150507	2.621394544	0.46	16	1.593	4.315
G30	3024	0.000151681	2.424650241	0.46	19	1.533	3.834
G06	241	0.000158568	6.745651593	0.29	4	2.505	18.163
K76	11801	0.000162087	1.746689887	0.37	48	1.307	2.334
K74	2318	0.000173565	2.663974791	0.43	15	1.597	4.443
Q01	9	0.000175572	53.93620936	0.09	1	6.716	433.138
L03	15302	0.000208856	1.638953789	0.37	60	1.262	2.128
A49	2307	0.000233315	2.614346947	0.44	15	1.567	4.362
H80	442	0.000261217	5.187085237	0.31	5	2.144	12.552
K29	56280	0.000317179	1.348649092	0.3	173	1.146	1.587
G53	280	0.000363492	6.047872629	0.28	4	2.249	16.266
D84	165	0.000368883	7.994309977	0.23	3	2.547	25.097
W06	1082	0.000384683	3.304618099	0.4	9	1.708	6.393
M54	32119	0.000424386	1.438670045	0.31	104	1.175	1.761
M86	1315	0.00050023	3.037276362	0.41	10	1.625	5.678
H32	13	0.000532718	36.93885021	0.09	1	4.792	284.739
I69	3384	0.000576193	2.227203671	0.42	19	1.412	3.514
Q25	182	0.00062431	7.350744733	0.23	3	2.344	23.051
Q04	78	0.000653628	11.53554164	0.16	2	2.827	47.072
J39	1425	0.000667269	2.959164031	0.39	10	1.584	5.528
F68	15	0.000709407	33.44641986	0.09	1	4.385	255.112
M30	173	0.00072118	7.191534579	0.23	3	2.292	22.566
E11	40846	0.000767157	1.367036143	0.32	135	1.139	1.64
A41	14914	0.000796701	1.57747907	0.36	58	1.209	2.059
C18	6477	0.000823274	1.863939318	0.39	30	1.294	2.685
G41	315	0.000968341	5.279932544	0.27	4	1.965	14.186
K43	6355	0.001197969	1.862119821	0.37	28	1.278	2.713
M06	9491	0.001305822	1.716303717	0.35	37	1.235	2.386
K44	52861	0.00161125	1.312654993	0.3	159	1.108	1.554
M31	1544	0.001700407	2.722942433	0.37	10	1.457	5.09
E55	5181	0.001736692	1.938866024	0.36	23	1.281	2.934
J00	727	0.001753331	3.62008692	0.32	6	1.617	8.104
E13	509	0.001767962	4.090662495	0.3	5	1.692	9.892
M75	15611	0.001865496	1.538507484	0.33	55	1.173	2.018
J98	12767	0.001926382	1.577057903	0.35	49	1.183	2.103
H57	1343	0.001977886	2.827305768	0.36	9	1.464	5.462
D44	365	0.002009317	4.739982053	0.26	4	1.766	12.723
I63	8936	0.002118559	1.667827213	0.38	38	1.204	2.311
W51	232	0.002193844	5.952570813	0.22	3	1.901	18.642
B27	101	0.002486985	8.699598069	0.16	2	2.142	35.338
K10	761	0.002555576	3.455304585	0.31	6	1.544	7.733
K20	16222	0.00261353	1.50264833	0.33	58	1.153	1.959
D50	21871	0.002649633	1.440963868	0.32	73	1.136	1.829
H02	10609	0.002650468	1.617105186	0.35	41	1.182	2.212
K41	1220	0.002750128	2.906782877	0.34	8	1.446	5.844
H26	40788	0.002791199	1.332138812	0.31	130	1.104	1.608
Q37	21	0.002804884	21.46701145	0.09	1	2.873	160.413
N73	4454	0.002837055	2.091624144	0.3	17	1.288	3.396
C75	100	0.002906385	8.410569511	0.16	2	2.07	34.167
D72	1144	0.003017053	2.876640648	0.35	8	1.431	5.783
G56	17442	0.003095428	1.492051415	0.31	58	1.145	1.945
Q07	122	0.003253262	8.176708058	0.16	2	2.017	33.143
I74	1954	0.003263736	2.359241455	0.39	12	1.332	4.18
M25	27024	0.0033548	1.391008683	0.31	86	1.116	1.734
H58	226	0.003714397	5.415944624	0.22	3	1.73	16.954
J20	397	0.003739571	4.306660486	0.26	4	1.605	11.556
N28	7267	0.003756954	1.700255487	0.37	31	1.187	2.435
I95	17847	0.003913527	1.454794189	0.34	64	1.128	1.877
W19	14126	0.003924018	1.51592913	0.33	51	1.143	2.011
M81	18064	0.003963666	1.482022872	0.31	59	1.134	1.937
H53	7769	0.004053766	1.690512877	0.35	31	1.182	2.418
N18	20565	0.004059461	1.423715096	0.34	73	1.119	1.812
N32	16749	0.00423567	1.459308233	0.35	62	1.126	1.891
H16	600	0.00441594	3.60246103	0.29	5	1.491	8.706
E89	3263	0.004528365	2.098548368	0.34	15	1.258	3.501
K57	63383	0.004884455	1.25700358	0.29	186	1.072	1.474
N85	8100	0.004949015	1.743453565	0.29	27	1.183	2.569
U83	1671	0.004975819	2.448496156	0.36	10	1.311	4.574
C34	5655	0.005078754	1.768408	0.37	25	1.187	2.635
C91	1369	0.005251967	2.556223113	0.36	9	1.322	4.941
D17	10531	0.00531676	1.57654772	0.33	39	1.145	2.171
B44	406	0.005452651	4.052806669	0.26	4	1.51	10.874
F41	21952	0.005694551	1.41468909	0.3	68	1.106	1.809
C33	24	0.005793181	16.82080626	0.09	1	2.265	124.909
D12	30169	0.005852189	1.341267838	0.31	98	1.089	1.653
Q35	28	0.006144103	16.35067369	0.08	1	2.216	120.67
I89	2362	0.006198817	2.218805508	0.34	12	1.254	3.926
J13	605	0.006286542	3.422057772	0.29	5	1.416	8.27
Q23	598	0.006354167	3.417004447	0.29	5	1.414	8.259
D48	1325	0.006396837	2.639548789	0.32	8	1.314	5.303
J22	17539	0.006465291	1.43441721	0.33	61	1.106	1.86
B37	6657	0.006564596	1.701341402	0.35	27	1.16	2.496
I46	2846	0.00694468	2.024844812	0.38	15	1.213	3.379
H55	616	0.007089333	3.360662872	0.28	5	1.391	8.121
Q78	137	0.007216056	6.794226264	0.16	2	1.679	27.491
B00	647	0.008053355	3.295505828	0.28	5	1.364	7.962
B02	1308	0.008927981	2.537616417	0.33	8	1.263	5.1
H62	31	0.009157319	14.17808661	0.08	1	1.93	104.161
C93	116	0.009225434	6.424939676	0.16	2	1.584	26.063
C14	123	0.009341602	6.396091315	0.16	2	1.578	25.918
G82	646	0.009466912	3.215077222	0.28	5	1.331	7.768
J15	1265	0.009873273	2.507408268	0.33	8	1.247	5.041
K51	5386	0.01002005	1.74306948	0.34	22	1.142	2.661
U07	4902	0.010179234	1.764338096	0.35	21	1.144	2.721
N98	48	0.010577712	13.3141038	0.08	1	1.829	96.901
L56	135	0.010792549	6.162987273	0.16	2	1.523	24.945
L95	291	0.010885579	4.393418401	0.21	3	1.406	13.727
J96	8046	0.010915269	1.582735684	0.35	32	1.111	2.254
C64	2237	0.011029368	2.097771111	0.36	12	1.185	3.714
E74	140	0.011482886	6.063936535	0.16	2	1.499	24.531
B35	635	0.011541062	3.118368022	0.28	5	1.29	7.537
D64	28603	0.012195609	1.321251029	0.3	89	1.063	1.643
G91	1152	0.013955572	2.547755143	0.3	7	1.209	5.37
I49	7591	0.014279181	1.577463938	0.34	30	1.095	2.272
K30	18125	0.014577765	1.395244814	0.3	57	1.068	1.823
H49	699	0.014854912	2.992062573	0.27	5	1.239	7.227
B36	152	0.015363332	5.624926484	0.15	2	1.392	22.736
A06	37	0.016294669	11.44549743	0.08	1	1.566	83.63
C47	39	0.01747285	11.13508437	0.08	1	1.526	81.263
K25	8709	0.018888533	1.525768681	0.33	32	1.072	2.171
A04	4977	0.020212138	1.69114101	0.33	20	1.085	2.635
N71	421	0.020727858	3.835067051	0.19	3	1.228	11.98
B94	165	0.021181001	5.163145297	0.15	2	1.278	20.854
M90	938	0.021531545	2.571490485	0.29	6	1.149	5.754
K26	5613	0.021727849	1.625247239	0.34	23	1.073	2.461
J90	15703	0.021945798	1.380169999	0.32	54	1.048	1.818
L51	175	0.02253254	5.07484194	0.15	2	1.257	20.488
E03	29160	0.022777525	1.303721512	0.27	82	1.038	1.638
M05	1307	0.024224493	2.357152329	0.29	7	1.118	4.969
N47	3675	0.024239988	1.742919836	0.35	17	1.075	2.826
J38	3184	0.024561958	1.833467493	0.32	14	1.081	3.11
J95	732	0.024852091	2.74464446	0.27	5	1.136	6.63
D70	7086	0.024920125	1.562354536	0.32	26	1.058	2.307
D83	50	0.026580245	9.412153881	0.08	1	1.298	68.273
N49	308	0.027135398	3.615462746	0.21	3	1.156	11.305
E21	2192	0.027598867	2.018556795	0.3	10	1.081	3.771
F60	627	0.028154727	3.015111485	0.23	4	1.126	8.077
L29	1619	0.028751978	2.176983722	0.29	8	1.084	4.372
M47	19830	0.028770337	1.332917355	0.3	62	1.03	1.725
G03	184	0.028818068	4.739714747	0.15	2	1.175	19.127
K42	7122	0.029105298	1.5326307	0.33	27	1.044	2.249
K12	2156	0.029339622	2.001171647	0.3	10	1.072	3.735
G02	53	0.0298233	8.98341639	0.08	1	1.24	65.108
K22	20181	0.029841224	1.321855354	0.31	65	1.028	1.7
F10	10467	0.02995161	1.440476545	0.32	37	1.036	2.003
K58	12803	0.031091286	1.423225968	0.28	39	1.033	1.962
N12	2318	0.032808779	1.973357354	0.29	10	1.057	3.684
C70	49	0.034145005	8.517834877	0.08	1	1.174	61.815
Q18	205	0.034283849	4.507943102	0.15	2	1.118	18.177
I84	31884	0.035164986	1.256610641	0.28	93	1.016	1.554
L82	6112	0.036410951	1.556248511	0.32	23	1.028	2.355
J12	2664	0.03671003	1.83682433	0.32	12	1.038	3.25
D68	1950	0.036845857	2.014307114	0.29	9	1.044	3.888
H05	596	0.037107347	2.851423406	0.23	4	1.065	7.637
I70	3567	0.037404279	1.694241927	0.34	16	1.031	2.784
N94	4504	0.037755047	1.759711017	0.25	14	1.032	2.999
L27	1087	0.037893022	2.345037133	0.27	6	1.049	5.243
M82	188	0.038354314	4.367237712	0.15	2	1.082	17.623
I25	49470	0.038795621	1.204670731	0.3	152	1.01	1.437
W15	53	0.038858708	8.063577531	0.08	1	1.113	58.433
D47	2081	0.039389797	1.928423123	0.31	10	1.032	3.602
M79	27302	0.039418123	1.27248216	0.28	79	1.012	1.6
B99	569	0.039488897	2.81661844	0.23	4	1.051	7.548
L59	56	0.040602852	7.90783541	0.08	1	1.092	57.239
B97	3741	0.041560713	1.700427466	0.31	15	1.021	2.833
A87	223	0.041778146	4.253512819	0.15	2	1.055	17.143
I78	1328	0.042222765	2.165340042	0.28	7	1.028	4.563
I79	178	0.042288793	4.246830021	0.15	2	1.052	17.15
M41	3220	0.04269722	1.764396272	0.3	13	1.019	3.055
C78	12569	0.042722178	1.377714825	0.31	42	1.011	1.878
W26	886	0.043321487	2.480701096	0.25	5	1.028	5.988
M36	58	0.043496128	7.677910043	0.08	1	1.061	55.544
C51	230	0.04404434	4.191150524	0.15	2	1.039	16.907
L91	1731	0.044865197	2.040929244	0.28	8	1.016	4.098
H01	1599	0.044871009	2.042419562	0.29	8	1.016	4.104
M84	2919	0.044925088	1.791806515	0.3	12	1.013	3.168
M85	5721	0.045291753	1.57530238	0.29	20	1.01	2.458
M35	5769	0.046214497	1.555260854	0.3	21	1.007	2.401
A81	55	0.046543979	7.46654133	0.08	1	1.031	54.06
C49	600	0.046959276	2.714870928	0.23	4	1.014	7.272
C41	197	0.048029145	4.082964675	0.15	2	1.012	16.468
M42	58	0.048129766	7.352459105	0.08	1	1.017	53.179
E53	3405	0.048435623	1.702940353	0.31	14	1.004	2.889
J85	199	0.048505892	4.070520155	0.15	2	1.009	16.417
K92	22097	0.04860019	1.282822493	0.29	67	1.002	1.643
K40	26180	0.048799024	1.254243357	0.32	88	1.001	1.571
F14	63	0.048940593	7.294882433	0.08	1	1.009	52.726
W23	1387	0.049403289	2.111217436	0.28	7	1.002	4.449
O68	4331	0.052545247	0.143239988	0.02	1	0.02	1.022
F52	771	0.053212745	2.389074011	0.26	5	0.988	5.777
F33	1232	0.054757509	2.199592701	0.25	6	0.984	4.917
C22	1060	0.05480989	2.201381544	0.27	6	0.984	4.926
M15	11451	0.055067571	1.380650601	0.29	37	0.993	1.92
Q87	226	0.055738434	3.897090343	0.15	2	0.967	15.702
N95	15361	0.055874894	1.360854456	0.26	42	0.992	1.866
A08	2011	0.055959654	1.899001468	0.29	9	0.984	3.666
I47	6899	0.056501296	1.472642863	0.31	25	0.989	2.192
E86	10819	0.057163685	1.376936048	0.31	37	0.99	1.915
D33	657	0.057529348	2.597094052	0.22	4	0.97	6.954
L88	66	0.057845534	6.772911163	0.08	1	0.938	48.886
G31	2660	0.057972186	1.738089002	0.32	12	0.981	3.078
L90	4784	0.058733109	1.589027296	0.29	17	0.983	2.569
I51	15837	0.058987451	1.307832567	0.31	53	0.99	1.728
H46	239	0.059598739	3.815500674	0.14	2	0.947	15.369
K63	34299	0.062045667	1.217050195	0.28	100	0.99	1.496
C83	1911	0.062951601	1.86726147	0.29	9	0.967	3.606
L89	4801	0.06546203	1.535118011	0.32	19	0.973	2.422
J42	639	0.065481834	2.524503962	0.22	4	0.942	6.763
K60	5039	0.067215171	1.546450374	0.29	18	0.97	2.467
N88	2894	0.069244134	1.787743596	0.25	10	0.955	3.346
G83	926	0.070193695	2.256725012	0.24	5	0.935	5.446
F13	71	0.070735191	6.17992058	0.08	1	0.857	44.549
C08	72	0.072319599	6.116771639	0.08	1	0.849	44.088
C79	10063	0.074323846	1.366700923	0.3	34	0.97	1.926
I42	3168	0.077765135	1.638177255	0.3	13	0.947	2.835
D43	449	0.078990171	2.770775702	0.19	3	0.889	8.639
M10	9924	0.07974466	1.350399505	0.33	36	0.965	1.89
K04	3923	0.080227238	1.602104829	0.28	14	0.945	2.717
M71	1817	0.080750391	1.861142134	0.27	8	0.927	3.737
D63	1742	0.084643785	1.847501496	0.28	8	0.92	3.712
G70	445	0.085124734	2.715722741	0.19	3	0.871	8.469
D16	494	0.086261812	2.704381592	0.18	3	0.868	8.428
K31	18438	0.086950738	1.268180972	0.28	55	0.966	1.665
H10	697	0.088598451	2.352988102	0.22	4	0.879	6.3
F80	234	0.090616484	3.330875386	0.14	2	0.827	13.422
F25	278	0.090876598	3.324475078	0.14	2	0.826	13.381
L24	667	0.092252677	2.33151479	0.22	4	0.87	6.246
I81	460	0.094342332	2.639537902	0.19	3	0.847	8.23
I44	11979	0.094667854	1.308393357	0.31	41	0.955	1.793
J06	1639	0.095230372	1.885088753	0.25	7	0.895	3.97
I06	74	0.096630335	5.334584861	0.08	1	0.74	38.447
K66	8495	0.097223996	1.382214273	0.28	27	0.943	2.026
N40	26038	0.098257244	1.21254292	0.33	89	0.965	1.524
J69	3128	0.100085814	1.585577573	0.3	13	0.915	2.747
N43	2431	0.101627462	1.647681732	0.31	11	0.906	2.996
D28	324	0.103213622	3.183505811	0.14	2	0.791	12.818
L01	82	0.103630049	5.148458328	0.08	1	0.716	37.045
D51	1922	0.10394436	1.783430383	0.26	8	0.888	3.582
E34	283	0.105352667	3.159468302	0.14	2	0.785	12.714
I45	7176	0.105899863	1.381439383	0.31	26	0.934	2.044
H44	994	0.106015345	2.067984876	0.23	5	0.857	4.991
L66	94	0.106177021	5.080896358	0.08	1	0.707	36.504
I15	256	0.106641105	3.147928184	0.14	2	0.782	12.676
Q82	282	0.107113954	3.141239385	0.14	2	0.781	12.641
K64	19137	0.108658168	1.24862025	0.27	55	0.952	1.638
H30	85	0.110368804	4.988181301	0.08	1	0.694	35.872
H40	13504	0.111206567	1.283465413	0.29	43	0.944	1.745
N34	268	0.112722776	3.086305022	0.14	2	0.767	12.424
G62	4023	0.116766159	1.505159784	0.29	15	0.903	2.509
D65	85	0.117811637	4.82817542	0.08	1	0.671	34.727
L13	85	0.120940416	4.764853814	0.08	1	0.662	34.275
I37	720	0.121417948	2.178064747	0.21	4	0.813	5.833
C43	4119	0.122167824	0.499878181	0.09	5	0.208	1.204
N62	1181	0.122692791	2.000875626	0.21	5	0.829	4.827
N35	5968	0.122743253	1.406599258	0.3	21	0.912	2.169
Q55	83	0.12324399	4.721613453	0.08	1	0.656	33.985
K62	40198	0.123395737	1.167625055	0.27	110	0.959	1.422
J30	4756	0.123777097	1.474264536	0.27	16	0.899	2.417
D11	808	0.12785214	2.148208003	0.2	4	0.803	5.748
N08	1007	0.129097932	1.978358284	0.23	5	0.82	4.775
L50	831	0.12931674	2.141909377	0.2	4	0.8	5.731
D25	15371	0.133155779	1.292411086	0.22	37	0.925	1.806
C67	4345	0.135757171	1.443584631	0.31	17	0.891	2.338
K05	1517	0.13737566	1.839522714	0.23	6	0.823	4.111
J84	3616	0.137683447	1.493546291	0.29	14	0.879	2.537
F43	1178	0.138240253	1.946691037	0.22	5	0.807	4.697
E14	5706	0.138756464	1.398216128	0.29	20	0.897	2.179
L02	4407	0.13883028	1.47029865	0.27	15	0.883	2.449
F02	944	0.138857384	1.947081871	0.24	5	0.806	4.705
U82	2525	0.139051037	1.601920066	0.27	10	0.858	2.991
N64	2026	0.139131081	1.756913225	0.22	7	0.833	3.708
W13	513	0.140206486	2.352810338	0.18	3	0.755	7.334
M12	310	0.142292152	2.834781885	0.14	2	0.705	11.402
I64	1833	0.144307091	1.681827941	0.27	8	0.837	3.38
K90	3875	0.151926334	1.492573785	0.26	13	0.863	2.582
J99	548	0.153445778	2.288084222	0.18	3	0.734	7.129
O70	6750	0.155755667	0.555552527	0.08	6	0.247	1.251
N48	3807	0.157891145	1.447733704	0.3	15	0.866	2.419
D76	110	0.159898679	4.107158794	0.08	1	0.573	29.456
C88	292	0.160048041	2.713072021	0.14	2	0.674	10.919
W84	90	0.161095492	4.098146361	0.08	1	0.57	29.467
A18	105	0.161287544	4.089364678	0.08	1	0.57	29.343
K11	1776	0.162321206	1.700399828	0.24	7	0.808	3.58
G24	582	0.162860695	2.245692444	0.17	3	0.721	6.995
G44	1221	0.163194518	1.870771647	0.21	5	0.776	4.512
O02	1681	0.163449266	1.878441754	0.18	5	0.774	4.559
D24	2172	0.16499033	1.697431274	0.21	7	0.804	3.582
C00	102	0.165069825	4.039225438	0.08	1	0.563	28.994
G11	308	0.167929502	2.662478888	0.14	2	0.662	10.71
K86	3280	0.168960721	1.492182631	0.27	12	0.844	2.639
I20	32256	0.169371719	1.161017254	0.29	96	0.938	1.437
L97	3436	0.170072913	1.468445994	0.28	13	0.848	2.542
D29	275	0.1708921	2.647169564	0.14	2	0.657	10.664
N30	5444	0.171030367	0.614871752	0.12	8	0.306	1.234
N90	3270	0.17245892	1.546792646	0.23	10	0.827	2.894
E05	4143	0.174513778	0.543717253	0.09	5	0.226	1.31
U88	307	0.174699384	2.622160219	0.14	2	0.652	10.549
J01	345	0.176453504	2.610645237	0.13	2	0.649	10.496
O63	2441	0.178041299	0.259188553	0.03	1	0.036	1.849
O36	2421	0.178894189	0.259899537	0.03	1	0.036	1.854
N23	2693	0.17941699	1.53354383	0.26	10	0.821	2.863
L71	848	0.180003844	1.960674273	0.2	4	0.733	5.246
I26	8863	0.189850964	1.286284416	0.28	28	0.883	1.874
B01	122	0.191367487	3.716951957	0.08	1	0.519	26.64
F42	358	0.193342615	2.517583933	0.13	2	0.626	10.12
J36	640	0.194855964	2.120324882	0.17	3	0.681	6.605
F07	122	0.196922405	3.656374267	0.08	1	0.51	26.199
C82	868	0.199301432	1.90517224	0.2	4	0.712	5.098
M34	377	0.20684202	2.45023616	0.13	2	0.609	9.852
D75	1417	0.206975242	0.282799109	0.04	1	0.04	2.011
C38	111	0.207112164	3.554521663	0.08	1	0.496	25.497
E16	3311	0.210549647	1.439771111	0.27	12	0.814	2.547
G90	589	0.212923897	2.058791961	0.17	3	0.661	6.414
K56	9540	0.216348089	1.262808458	0.27	29	0.872	1.828
I60	1503	0.21641579	0.290220868	0.04	1	0.041	2.064
N19	2623	0.217957956	1.480898291	0.27	10	0.793	2.766
M20	15173	0.220151204	0.782858653	0.16	26	0.529	1.158
D13	2160	0.221927415	1.544175883	0.24	8	0.769	3.101
N84	15438	0.225542689	1.229612919	0.22	37	0.88	1.718
K80	26309	0.225796071	1.163188766	0.25	69	0.911	1.486
D69	4749	0.228675784	1.355266373	0.27	16	0.826	2.223
A86	122	0.230371105	3.337162146	0.08	1	0.466	23.913
I07	1458	0.230753716	1.635568993	0.23	6	0.732	3.657
W27	609	0.231044382	2.002659145	0.17	3	0.643	6.24
H36	3994	0.231359405	1.381186321	0.27	14	0.814	2.344
N83	8112	0.231592431	1.314078041	0.22	20	0.84	2.056
K81	5040	0.232220009	1.351769145	0.26	16	0.824	2.216
L70	134	0.235772086	3.289747145	0.08	1	0.459	23.555
N92	17225	0.240834005	1.22376989	0.2	37	0.873	1.715
I99	348	0.241190863	2.298136852	0.13	2	0.572	9.241
G63	1456	0.24410497	1.613070217	0.23	6	0.722	3.606
O34	2010	0.246307533	0.312797305	0.03	1	0.044	2.231
A69	132	0.247884183	3.191915109	0.08	1	0.446	22.857
L57	6086	0.251923583	1.296539102	0.28	20	0.831	2.022
W55	720	0.252423735	1.940998092	0.16	3	0.623	6.043
C62	358	0.253533485	2.250555114	0.13	2	0.559	9.058
M51	15680	0.253719466	1.1944953	0.26	43	0.88	1.621
J37	132	0.258738177	3.109210577	0.08	1	0.434	22.264
J05	134	0.258772079	3.108747967	0.08	1	0.434	22.259
K02	6099	0.258967936	1.30816195	0.25	18	0.821	2.086
G35	2089	0.259379159	0.449901967	0.06	2	0.112	1.803
B34	3499	0.261397009	1.406121885	0.24	11	0.776	2.549
D80	382	0.263014687	2.212995334	0.13	2	0.551	8.893
I30	362	0.263075825	2.213226866	0.13	2	0.551	8.898
C73	726	0.264042585	1.910176047	0.16	3	0.614	5.947
J40	1282	0.271577309	1.638685595	0.21	5	0.679	3.953
C60	119	0.273975529	3.003002398	0.08	1	0.419	21.536
N03	1152	0.274035848	0.334541077	0.04	1	0.047	2.38
M21	4406	0.279456473	1.338437166	0.25	14	0.789	2.27
G59	361	0.283081443	2.142755446	0.13	2	0.533	8.616
N77	481	0.283176924	2.142367152	0.12	2	0.533	8.614
M46	3725	0.28427164	1.365476916	0.25	12	0.772	2.415
J17	369	0.286255907	2.131842404	0.13	2	0.53	8.57
D89	653	0.286402366	1.855090145	0.17	3	0.596	5.778
M18	2811	0.28918372	1.427231164	0.23	9	0.739	2.755
I50	16986	0.289302427	1.16476063	0.29	52	0.878	1.544
D36	1245	0.290398761	0.347096191	0.04	1	0.049	2.468
F03	3657	0.294832635	1.341995169	0.27	13	0.774	2.327
D02	128	0.295186066	2.86278535	0.08	1	0.4	20.514
L04	154	0.29819574	2.84144237	0.08	1	0.397	20.324
G99	2597	0.298219014	1.417508614	0.24	9	0.735	2.735
L05	716	0.29899151	1.826102781	0.16	3	0.586	5.689
K03	159	0.30210708	2.817328645	0.08	1	0.394	20.148
I82	1000	0.302482957	1.677962141	0.19	4	0.627	4.488
J80	386	0.309337684	2.057640603	0.13	2	0.512	8.27
G50	1060	0.315542026	1.655077096	0.18	4	0.619	4.427
D27	2431	0.319740526	1.460958186	0.2	7	0.692	3.083
N50	4581	0.320087561	1.287074126	0.28	16	0.783	2.117
D03	1633	0.321723022	0.495661136	0.07	2	0.124	1.986
I13	138	0.322874334	2.699157795	0.08	1	0.377	19.328
C10	147	0.323709999	2.693643355	0.08	1	0.376	19.276
M87	1045	0.326554152	1.636270253	0.18	4	0.612	4.376
M33	165	0.327448102	2.672125461	0.08	1	0.374	19.107
N63	2419	0.328402072	1.450883324	0.2	7	0.688	3.06
J93	2080	0.329053449	0.568455475	0.09	3	0.183	1.767
C02	407	0.330433315	1.994944846	0.13	2	0.496	8.016
I31	3079	0.332510587	0.647356971	0.12	5	0.269	1.56
I65	2744	0.332752871	1.362098153	0.26	10	0.729	2.546
F20	1127	0.335516171	0.381368096	0.04	1	0.054	2.712
H15	163	0.336869713	2.621883073	0.08	1	0.367	18.747
N81	17630	0.338308062	1.166909072	0.22	42	0.851	1.601
D35	2116	0.343003564	1.433618331	0.21	7	0.681	3.018
J35	1544	0.34434939	1.529189358	0.19	5	0.634	3.688
M89	2867	0.347373293	1.370298348	0.22	9	0.71	2.643
L98	11658	0.350087523	1.180018421	0.26	33	0.834	1.67
M11	984	0.350668002	0.392847776	0.05	1	0.055	2.795
N15	161	0.351872771	2.545788678	0.08	1	0.356	18.206
F19	174	0.352164848	2.54434228	0.08	1	0.356	18.195
Q65	201	0.352306764	2.542607521	0.07	1	0.356	18.167
G54	748	0.352614508	1.713441247	0.16	3	0.55	5.333
C23	168	0.358391618	2.513947265	0.08	1	0.352	17.977
W57	782	0.358816779	1.701561072	0.16	3	0.547	5.296
N87	2058	0.36017303	0.522737548	0.06	2	0.13	2.098
D30	407	0.360945257	1.912415987	0.13	2	0.476	7.686
C95	158	0.366712874	2.474735523	0.08	1	0.346	17.702
D15	172	0.366930384	2.472925894	0.08	1	0.346	17.677
I68	155	0.367412386	2.471957959	0.08	1	0.345	17.69
O26	2389	0.368909928	0.52812225	0.06	2	0.131	2.126
F31	1866	0.373235773	1.440646196	0.2	6	0.645	3.218
N26	426	0.37579706	1.874715436	0.13	2	0.467	7.532
G94	179	0.376877797	2.426995858	0.08	1	0.34	17.344
K50	2927	0.378129556	1.343680729	0.22	9	0.697	2.592
A46	178	0.38051018	2.41075304	0.08	1	0.337	17.229
C90	1452	0.380772208	0.53745487	0.08	2	0.134	2.155
W25	796	0.388138207	1.648651027	0.15	3	0.53	5.132
F40	2254	0.390164587	1.386131297	0.21	7	0.658	2.919
O86	275	0.398155694	2.335825124	0.07	1	0.326	16.715
W05	179	0.39826323	2.334053654	0.08	1	0.327	16.681
K82	3741	0.400491245	0.708576091	0.12	6	0.317	1.582
U80	1065	0.400552908	1.52498398	0.18	4	0.57	4.079
M07	1498	0.406353847	1.451779122	0.19	5	0.602	3.5
K72	1052	0.407918955	1.515060645	0.18	4	0.566	4.053
C61	13783	0.408161128	0.865075081	0.23	35	0.614	1.22
E24	204	0.41131977	2.279852323	0.07	1	0.319	16.283
L60	1828	0.415606548	1.396257286	0.2	6	0.625	3.119
M95	508	0.416630455	1.779084879	0.12	2	0.443	7.143
O73	282	0.41835025	2.253442801	0.07	1	0.315	16.121
D32	1193	0.41841011	1.501085359	0.17	4	0.561	4.015
K08	4905	0.428884467	1.237452513	0.23	14	0.73	2.098
A16	187	0.432014947	2.199718236	0.07	1	0.308	15.717
K85	3896	0.439718712	0.745817985	0.14	7	0.354	1.569
Q44	205	0.4413976	2.164451913	0.07	1	0.303	15.457
F22	495	0.442572788	1.723887374	0.12	2	0.429	6.922
L80	203	0.443019205	2.158547882	0.07	1	0.302	15.415
K13	5305	0.445027044	1.219951487	0.23	15	0.732	2.032
C32	417	0.446525145	1.716799327	0.13	2	0.427	6.903
N97	1330	0.447057701	0.466668708	0.04	1	0.065	3.328
O47	1359	0.449191721	0.468244895	0.04	1	0.066	3.341
M96	1162	0.450506919	1.46038844	0.17	4	0.546	3.905
I72	1315	0.450896979	0.586167533	0.08	2	0.146	2.35
H47	870	0.455794687	0.473971199	0.05	1	0.067	3.372
G43	7171	0.456373951	1.194208144	0.22	18	0.749	1.905
B18	837	0.458972802	1.535753805	0.15	3	0.493	4.78
C25	1761	0.463778645	1.350731569	0.21	6	0.604	3.019
N36	1388	0.466436299	0.596974773	0.08	2	0.149	2.393
H52	9711	0.469806408	1.15191498	0.25	27	0.785	1.69
W18	5882	0.472889722	1.192400416	0.24	17	0.737	1.928
W31	785	0.472909209	0.487351072	0.05	1	0.068	3.469
D86	1214	0.477127598	1.428597839	0.17	4	0.534	3.819
I24	4115	0.48282781	1.217089897	0.25	13	0.703	2.107
K01	2685	0.484368701	0.704197011	0.1	4	0.264	1.882
W45	850	0.485874385	1.49727341	0.15	3	0.481	4.659
L21	200	0.488180167	2.004445348	0.07	1	0.281	14.317
N02	1151	0.490983837	1.412944648	0.17	4	0.528	3.779
E06	599	0.497108576	1.618714454	0.11	2	0.403	6.5
F01	1617	0.499511227	0.676217305	0.11	3	0.217	2.105
J82	223	0.505946405	1.948406849	0.07	1	0.273	13.907
L12	202	0.513097144	1.927299185	0.07	1	0.27	13.768
J94	792	0.515599449	1.457581648	0.15	3	0.468	4.539
L85	1516	0.516998309	1.337830258	0.19	5	0.555	3.226
D52	745	0.520861963	0.525805867	0.05	1	0.074	3.742
W01	14003	0.520937273	0.88576037	0.19	29	0.612	1.283
C80	2946	0.521014948	1.240259339	0.22	9	0.643	2.394
J03	923	0.522177659	0.526883786	0.05	1	0.074	3.749
K27	825	0.524376738	1.446031298	0.15	3	0.465	4.501
L72	12336	0.532874603	1.118475811	0.24	32	0.787	1.59
M00	841	0.533392576	1.434478772	0.15	3	0.461	4.465
K14	2371	0.533478397	1.266759791	0.2	7	0.602	2.666
I35	7648	0.53392793	1.14102736	0.26	23	0.753	1.729
A63	261	0.539433708	1.850088273	0.07	1	0.259	13.2
M62	2222	0.541845102	0.736473004	0.12	4	0.276	1.968
J86	725	0.543271932	0.544094698	0.05	1	0.076	3.872
Q39	221	0.544978647	1.834999566	0.07	1	0.257	13.101
M48	11360	0.545689599	1.116833766	0.25	31	0.78	1.598
K07	1008	0.547687923	1.416507199	0.14	3	0.455	4.407
K73	242	0.54787677	1.826702602	0.07	1	0.256	13.034
K70	1865	0.548221177	1.279398896	0.2	6	0.572	2.86
L81	1629	0.551026284	1.306962233	0.18	5	0.542	3.151
M67	6199	0.551504854	1.162030574	0.22	16	0.709	1.905
N21	1723	0.551859369	1.276872704	0.21	6	0.571	2.856
H18	3536	0.552236239	0.797851312	0.15	7	0.379	1.68
F11	247	0.553887722	1.810454534	0.07	1	0.254	12.922
N31	2361	0.554850699	1.251417071	0.2	7	0.594	2.634
M65	9389	0.559035058	0.873410897	0.18	19	0.555	1.375
C50	17858	0.560338488	0.900580223	0.17	33	0.633	1.281
W29	830	0.560832991	1.400893334	0.15	3	0.45	4.363
D45	692	0.563834802	0.561069252	0.05	1	0.079	3.993
Q05	258	0.565464595	1.779219806	0.07	1	0.249	12.693
W80	217	0.566626106	1.776667004	0.07	1	0.249	12.687
L65	275	0.575971215	1.751863589	0.07	1	0.246	12.498
O00	364	0.577242428	1.749618123	0.07	1	0.245	12.507
N60	2679	0.580184453	0.757460725	0.1	4	0.283	2.027
D06	754	0.581610322	1.478524199	0.11	2	0.368	5.941
C57	276	0.582164734	1.736359444	0.07	1	0.243	12.395
I48	36320	0.587703617	0.941192437	0.24	91	0.756	1.172
W20	556	0.588403465	1.467860601	0.12	2	0.366	5.894
E22	897	0.588449993	1.368095553	0.15	3	0.44	4.258
M80	2218	0.588822612	0.76244476	0.12	4	0.285	2.039
G80	251	0.589380545	1.717916413	0.07	1	0.241	12.257
F06	1176	0.590293226	1.310467885	0.17	4	0.49	3.507
I38	878	0.59114781	1.365079855	0.15	3	0.439	4.249
D23	6048	0.591458929	1.144923142	0.22	16	0.698	1.877
O60	878	0.596531481	1.457075856	0.1	2	0.362	5.871
O03	1811	0.596646914	0.686650445	0.07	2	0.171	2.763
W10	6423	0.600424066	1.136927456	0.22	17	0.703	1.838
D05	3676	0.601168055	0.806718324	0.12	6	0.361	1.805
K35	4741	0.601663919	0.839561104	0.15	9	0.435	1.619
J91	550	0.612208897	1.432686557	0.12	2	0.357	5.753
W07	930	0.614321927	1.339003926	0.14	3	0.43	4.168
G45	5443	0.615122364	0.863883828	0.18	12	0.488	1.528
E46	567	0.617442047	1.425027293	0.12	2	0.355	5.72
J81	1125	0.617471936	0.701960494	0.09	2	0.175	2.815
K09	702	0.61924603	0.608044359	0.05	1	0.085	4.327
B25	264	0.627977206	1.625384401	0.07	1	0.228	11.593
D73	1293	0.62929896	1.274056124	0.16	4	0.477	3.406
K37	732	0.629476564	0.616910346	0.05	1	0.087	4.39
M22	1422	0.630745618	1.272701617	0.16	4	0.476	3.402
F45	722	0.631013273	0.6182495	0.05	1	0.087	4.399
H59	578	0.635064941	1.400121976	0.12	2	0.349	5.621
I21	16283	0.635322053	1.074777721	0.26	46	0.798	1.448
I98	638	0.638016053	0.624313619	0.06	1	0.088	4.444
N20	8788	0.638476816	1.102131088	0.24	24	0.735	1.654
N82	315	0.644439572	1.588323986	0.07	1	0.223	11.332
F30	286	0.647351748	1.581680711	0.07	1	0.222	11.279
M43	4486	0.648219982	1.141957577	0.21	12	0.646	2.02
O48	1477	0.649220797	1.302981056	0.11	3	0.417	4.076
H31	636	0.650195945	0.635016145	0.06	1	0.089	4.52
O04	1441	0.652048751	1.299724763	0.12	3	0.416	4.062
I61	1956	0.653971454	0.79860742	0.13	4	0.299	2.135
N11	279	0.655581752	1.563709081	0.07	1	0.219	11.152
D37	2431	0.65835202	0.819965679	0.14	5	0.34	1.976
G25	2441	0.661106432	1.181205033	0.2	7	0.561	2.487
C19	1501	0.661703311	0.776215679	0.11	3	0.25	2.414
O66	413	0.662404854	1.549764132	0.06	1	0.217	11.077
B17	279	0.662510742	1.548779639	0.07	1	0.217	11.045
H25	31100	0.662629284	0.948023884	0.23	74	0.746	1.205
L43	1185	0.668630135	0.738428004	0.09	2	0.184	2.96
Q27	284	0.671796503	1.529050011	0.07	1	0.214	10.903
D39	336	0.677206605	1.517856867	0.07	1	0.213	10.827
N70	816	0.678862095	1.341434438	0.1	2	0.334	5.389
G23	256	0.680118685	1.511937238	0.07	1	0.212	10.789
Q85	291	0.683724009	1.504249516	0.07	1	0.211	10.725
W11	2296	0.684608652	0.833258922	0.15	5	0.346	2.009
O75	961	0.685266267	1.333989643	0.09	2	0.331	5.375
J04	287	0.685741987	1.500140512	0.07	1	0.21	10.697
G71	287	0.686844321	1.49788747	0.07	1	0.21	10.681
W17	1101	0.687364024	0.751941296	0.09	2	0.188	3.014
O72	1697	0.688002892	0.751705669	0.07	2	0.187	3.027
N45	1558	0.691345798	1.195518303	0.18	5	0.495	2.887
D09	536	0.692399792	0.672813876	0.06	1	0.094	4.793
I86	969	0.694959382	1.255006275	0.14	3	0.403	3.906
K06	628	0.696960504	0.67710588	0.06	1	0.095	4.819
C45	519	0.700299479	0.680023891	0.06	1	0.095	4.845
N76	1222	0.703679309	1.2466871	0.13	3	0.4	3.883
D61	1295	0.704131605	1.209982639	0.16	4	0.452	3.236
N80	5439	0.705155237	1.122561288	0.17	11	0.617	2.043
M23	21994	0.706112232	1.054083275	0.23	54	0.802	1.386
M50	3402	0.706749343	1.134372981	0.2	9	0.588	2.188
M94	1510	0.709216673	1.205688261	0.15	4	0.451	3.223
G12	610	0.711443625	1.299916999	0.11	2	0.324	5.218
D18	2969	0.711596816	0.859416114	0.15	6	0.385	1.919
I83	16831	0.712561831	1.060509707	0.23	41	0.776	1.45
W50	309	0.714753926	1.442467026	0.07	1	0.202	10.288
M32	743	0.720945902	1.28819484	0.11	2	0.321	5.17
M72	7068	0.723797232	1.083403692	0.24	20	0.695	1.689
L53	1392	0.72683917	1.191559589	0.16	4	0.446	3.185
Q60	291	0.727536591	1.417925733	0.07	1	0.199	10.111
H04	4973	0.727800961	1.10228854	0.21	13	0.637	1.908
I33	534	0.728294425	0.706133227	0.06	1	0.099	5.029
N99	1878	0.728554391	1.16863947	0.17	5	0.485	2.818
I36	554	0.734426784	0.711945779	0.06	1	0.1	5.069
L93	333	0.73471883	1.404353724	0.07	1	0.197	10.011
W54	1095	0.736983862	1.21462641	0.13	3	0.391	3.778
C97	1400	0.741726194	0.826265867	0.12	3	0.266	2.57
H11	1805	0.74394977	1.157926959	0.17	5	0.48	2.791
I87	1458	0.74618396	0.829144965	0.12	3	0.267	2.578
W08	309	0.746626423	1.382364676	0.07	1	0.194	9.856
I27	2790	0.749159126	1.120496364	0.2	8	0.558	2.251
O99	2287	0.751947549	0.83208767	0.09	3	0.266	2.601
I34	6794	0.753539588	0.923742461	0.2	16	0.563	1.516
L73	733	0.778166866	1.220989016	0.11	2	0.304	4.898
D22	7216	0.779441552	1.070936279	0.2	17	0.663	1.73
C92	1016	0.780098441	1.175505086	0.14	3	0.378	3.658
G55	8942	0.780321582	1.061967375	0.22	22	0.696	1.62
Q21	1054	0.780556325	0.820892784	0.09	2	0.205	3.291
M70	3078	0.782533394	1.103044011	0.19	8	0.55	2.213
W21	330	0.782720205	1.318399942	0.07	1	0.185	9.402
K65	1868	0.783856149	0.871474772	0.13	4	0.326	2.329
G58	708	0.789898496	1.20785975	0.11	2	0.301	4.845
M16	24750	0.790097979	0.964478071	0.22	58	0.739	1.259
E73	354	0.792936626	1.30085471	0.07	1	0.183	9.271
C16	1326	0.795231818	1.139167744	0.16	4	0.426	3.048
D07	915	0.799027498	0.834886676	0.1	2	0.208	3.349
K46	950	0.802618146	0.837672509	0.1	2	0.209	3.359
N05	518	0.80346828	0.779398037	0.06	1	0.109	5.549
Q24	334	0.807632567	1.276307467	0.07	1	0.179	9.096
E07	1067	0.808004782	0.841806652	0.09	2	0.21	3.376
H35	11740	0.811344842	0.95506957	0.22	28	0.655	1.393
L84	572	0.811418268	0.787456325	0.06	1	0.111	5.606
M66	977	0.811557862	0.844572427	0.09	2	0.211	3.386
N13	6812	0.815629436	1.057120947	0.23	18	0.663	1.686
D59	326	0.820000662	1.256111638	0.07	1	0.176	8.954
M77	2949	0.824691918	1.087737794	0.17	7	0.517	2.289
G95	1374	0.825358007	0.880088797	0.12	3	0.283	2.737
G97	359	0.825965421	1.246449348	0.07	1	0.175	8.882
I71	4044	0.82616732	1.066210323	0.23	12	0.602	1.889
N89	2335	0.830789011	1.100887747	0.14	5	0.456	2.658
H33	5777	0.830968903	1.057166512	0.22	15	0.635	1.761
I62	1006	0.834276879	1.128865138	0.14	3	0.363	3.514
N42	2562	0.834749598	1.077285917	0.22	8	0.535	2.168
C53	420	0.835102635	1.231965001	0.06	1	0.173	8.783
C20	2943	0.836198814	0.924449953	0.17	7	0.439	1.947
J10	1487	0.838564688	1.107614643	0.15	4	0.414	2.961
H00	2804	0.839756633	0.92047911	0.15	6	0.412	2.055
C15	1706	0.843110342	1.093017343	0.18	5	0.453	2.637
E27	1428	0.843658714	0.892130501	0.12	3	0.287	2.774
L30	4898	0.84432365	0.942164279	0.18	11	0.52	1.708
K38	540	0.844595428	0.821770047	0.06	1	0.115	5.85
C71	1101	0.848515805	1.116941514	0.13	3	0.359	3.474
M53	1066	0.849992392	0.874585422	0.09	2	0.218	3.507
K55	3011	0.853786229	0.932386133	0.17	7	0.443	1.963
Q61	723	0.854826493	1.138469175	0.11	2	0.284	4.567
B98	3157	0.86068717	1.06434195	0.19	8	0.53	2.136
E85	459	0.861810926	0.839981215	0.06	1	0.118	5.984
C44	23901	0.862978793	1.023031348	0.25	62	0.79	1.325
M60	485	0.863008118	0.841292094	0.06	1	0.118	5.991
H21	1076	0.863540606	1.104666157	0.13	3	0.355	3.437
E61	1147	0.864896826	1.103523792	0.13	3	0.355	3.432
E04	3465	0.867451033	1.061153472	0.17	8	0.529	2.131
E28	498	0.869605558	1.178875048	0.06	1	0.165	8.409
G60	339	0.873097055	1.17357654	0.07	1	0.165	8.365
M17	39708	0.874531178	0.983096114	0.23	95	0.796	1.215
N93	5637	0.875053094	0.950966876	0.15	10	0.508	1.78
D04	1805	0.875852873	1.072713766	0.17	5	0.445	2.588
D38	339	0.876924913	1.167879651	0.07	1	0.164	8.325
D10	770	0.882626046	1.11030062	0.1	2	0.277	4.453
M24	4667	0.88293453	1.045682457	0.19	11	0.577	1.895
K75	1803	0.883245545	0.928998374	0.14	4	0.348	2.483
O82	731	0.883432651	0.863267371	0.05	1	0.121	6.162
I80	7972	0.883878402	0.966698802	0.21	19	0.614	1.523
O42	1420	0.884954202	0.902257712	0.08	2	0.224	3.634
H50	1621	0.888859919	1.072602105	0.14	4	0.401	2.866
H17	345	0.888937053	1.150199158	0.07	1	0.161	8.198
N75	979	0.890011358	1.103059161	0.09	2	0.275	4.429
H43	3840	0.890755733	0.954989141	0.18	9	0.495	1.843
W00	1860	0.89093018	0.933534387	0.13	4	0.349	2.495
W22	1562	0.891184099	1.07102745	0.15	4	0.401	2.862
I97	365	0.8912581	1.146812538	0.07	1	0.161	8.173
K83	5180	0.891445913	1.038891176	0.21	13	0.601	1.797
Q63	481	0.898639484	0.88022653	0.06	1	0.124	6.268
I12	2193	0.899540673	1.053162892	0.18	6	0.471	2.354
W02	541	0.899654807	0.881362725	0.06	1	0.124	6.275
H34	1463	0.905239602	1.061574366	0.15	4	0.397	2.839
N41	2944	0.907046658	0.959219848	0.2	8	0.477	1.929
E88	1304	0.90911532	0.936051178	0.12	3	0.301	2.911
K91	3394	0.913553162	0.962156463	0.18	8	0.479	1.931
C81	471	0.914737704	0.898317848	0.06	1	0.126	6.397
C24	357	0.916107652	1.111320447	0.07	1	0.156	7.92
C21	389	0.917394974	1.109496242	0.06	1	0.156	7.905
O32	1363	0.927176794	0.93709832	0.08	2	0.233	3.774
B07	1348	0.928174948	0.949164624	0.12	3	0.305	2.951
W44	1196	0.928761439	1.05311755	0.13	3	0.339	3.275
C56	1855	0.933013484	1.04314206	0.13	4	0.39	2.793
M40	886	0.934555081	0.943467288	0.1	2	0.235	3.784
N10	417	0.939731085	1.078681989	0.06	1	0.151	7.684
J11	392	0.939882762	1.078479801	0.06	1	0.151	7.683
N86	1177	0.942381868	0.950022496	0.09	2	0.237	3.815
M49	371	0.94240096	1.075076518	0.07	1	0.151	7.661
W03	411	0.942704722	1.07466353	0.06	1	0.151	7.658
K61	2151	0.944841093	0.969416971	0.15	5	0.402	2.337
L28	461	0.945639549	0.933987796	0.06	1	0.131	6.651
I08	7595	0.94600062	1.015477303	0.23	20	0.651	1.584
N72	1510	0.946869951	1.039378181	0.11	3	0.334	3.237
C77	12447	0.948171387	0.987814787	0.21	29	0.683	1.43
F29	468	0.948829234	0.937745473	0.06	1	0.132	6.677
D21	916	0.952761939	0.958895656	0.1	2	0.239	3.845
H20	885	0.953310149	0.959360931	0.1	2	0.239	3.847
I85	1160	0.956845084	1.031828029	0.13	3	0.332	3.21
G20	3675	0.95756674	1.017114494	0.21	10	0.544	1.9
J46	424	0.958740181	1.053187486	0.06	1	0.148	7.501
C54	2442	0.96035745	0.977884217	0.14	5	0.405	2.362
D41	1529	0.964141088	0.97768301	0.15	4	0.365	2.615
J92	2359	0.965153231	1.016791404	0.2	7	0.482	2.146
M99	431	0.967406563	0.959896269	0.06	1	0.135	6.837
G57	2761	0.969285785	1.015916413	0.15	6	0.455	2.27
C09	421	0.969969979	0.962989098	0.06	1	0.135	6.86
D46	776	0.97180608	0.975253033	0.1	2	0.243	3.914
C17	412	0.973405485	0.967154143	0.06	1	0.136	6.89
D26	534	0.975812752	0.970080382	0.06	1	0.136	6.912
E23	810	0.981699622	1.016388711	0.1	2	0.253	4.077
M45	1199	0.984573654	1.011257344	0.13	3	0.325	3.145
D62	451	0.988190663	0.985283803	0.06	1	0.138	7.017
J02	1766	0.990772007	0.994216854	0.14	4	0.372	2.657
D34	479	0.99180987	0.989770572	0.06	1	0.139	7.049
M93	451	0.991847752	1.010286907	0.06	1	0.142	7.195
A40	794	0.992710263	0.993545046	0.1	2	0.248	3.986
I11	397	0.994506955	0.993126427	0.06	1	0.139	7.076
