# Supplementary material for: Epidemiology of Cholesteatoma in the UK Biobank
Source: Clin Otolaryngol. 2024 Dec 4;50(2):316–29. doi: 10.1111/coa.14257 (PMC11792432; doi:10.1111/coa.14257)
Supplement: Supplementary file 2 — Data S2. Supporting Information. [file COA-50-316-s001.zip › Adjusted_Logistic_CHOLESTEATOMACONTROL.csv]

Test	Pval	OddsRatio	CI5	CI95
Intercept	3.79E-162	0.00059223	0	0.001	0-0.001
Age	1.77E-06	1.0182	1.011	1.026	1.011-1.026
Sex	2.39E-06	1.326	1.179	1.491	1.179-1.491
Deprivation	1.29E-16	1.0777	1.059	1.097	1.059-1.097
Smoking	0.3827	1.056	0.934	1.194	0.934-1.194
Mixed	0.99994	1.19E-42	0	Inf	0-Inf
Asian	0.25584	1.2374	0.857	1.787	0.857-1.787
Black	0.0035414	0.35229	0.175	0.71	0.175-0.71
Chinese	0.21223	0.28683	0.04	2.041	0.04-2.041
Unknown	0.041782	0.48433	0.241	0.973	0.241-0.973
