# Supplementary material for: Epidemiology of Cholesteatoma in the UK Biobank
Source: Clin Otolaryngol. 2024 Dec 4;50(2):316–29. doi: 10.1111/coa.14257 (PMC11792432; doi:10.1111/coa.14257)
Supplement: Supplementary file 2 — Data S2. Supporting Information. [file COA-50-316-s001.zip › Adjusted_Logistic_CHOLESTEATOMAEAR.csv]

Test	Pval	OddsRatio	CI5	CI95
Intercept	1.41E-05	0.26129	0.143	0.479	0.143-0.479
Age	0.69402	0.99832	0.99	1.007	0.99-1.007
Sex	8.25E-05	1.3028	1.142	1.486	1.142-1.486
Deprivation	0.039536	1.0213	1.001	1.042	1.001-1.042
Smoking	0.80031	0.98236	0.856	1.128	0.856-1.128
Mixed	0.99999	1.09E-44	0	Inf	0-Inf
Asian	0.41121	0.8426	0.56	1.268	0.56-1.268
Black	0.18598	0.59917	0.28	1.28	0.28-1.28
Chinese	0.086062	0.17283	0.023	1.283	0.023-1.283
Unknown	0.032655	0.44505	0.212	0.935	0.212-0.935
