# Supplementary material for: Epidemiology of Cholesteatoma in the UK Biobank
Source: Clin Otolaryngol. 2024 Dec 4;50(2):316–29. doi: 10.1111/coa.14257 (PMC11792432; doi:10.1111/coa.14257)
Supplement: Supplementary file 2 — Data S2. Supporting Information. [file COA-50-316-s001.zip › Adjusted_Logistic_EAR.csv]

Test	Pval	OddsRatio	CI5	CI95	95% CI
Intercept	0	0.0022659	0.002	0.003	0.002-0.003
Age	2.97E-25	1.02	1.016	1.024	1.016-1.024
Sex	0.48633	1.0212	0.963	1.083	0.963-1.083
Deprivation	2.28E-31	1.0557	1.046	1.065	1.046-1.065
Smoking	0.037787	1.0671	1.004	1.135	1.004-1.135
Mixed	0.86791	0.96759	0.656	1.427	0.656-1.427
Asian	3.22E-05	1.4607	1.222	1.746	1.222-1.746
Black	0.00038875	0.59294	0.444	0.791	0.444-0.791
Chinese	0.01069	1.714	1.133	2.592	1.133-2.592
Unknown	0.65004	1.0595	0.825	1.36	0.825-1.36
