# Supplementary material for: Epidemiology of Cholesteatoma in the UK Biobank
Source: Clin Otolaryngol. 2024 Dec 4;50(2):316–29. doi: 10.1111/coa.14257 (PMC11792432; doi:10.1111/coa.14257)
Supplement: Supplementary file 2 — Data S2. Supporting Information. [file COA-50-316-s001.zip › LogisticICD10_95CI.csv]

Code	n	p	or	overlap	n_overlap	ci1	ci2
	502408	NaN	1	0.002290967	1151	1	1
A00	4	NaN	NaN	0	0	NaN	NaN
A01	21	NaN	NaN	0	0	NaN	NaN
A02	168	NaN	NaN	0	0	NaN	NaN
A03	22	NaN	NaN	0	0	NaN	NaN
A04	4977	0.020212138	1.69114101	0.003274394	20	1.085	2.635
A05	49	NaN	NaN	0	0	NaN	NaN
A06	37	0.016294669	11.44549743	0.00084246	1	1.566	83.63
A07	96	NaN	NaN	0	0	NaN	NaN
A08	2011	0.055959654	1.899001468	0.002854424	9	0.984	3.666
A09	19953	1.92E-05	1.664382069	0.003614229	76	1.318	2.102
A15	82	NaN	NaN	0	0	NaN	NaN
A16	187	0.432014947	2.199718236	0.000747943	1	0.308	15.717
A17	21	NaN	NaN	0	0	NaN	NaN
A18	105	0.161287544	4.089364678	0.000796813	1	0.57	29.343
A19	20	NaN	NaN	0	0	NaN	NaN
A20	5	NaN	NaN	0	0	NaN	NaN
A22	1	NaN	NaN	0	0	NaN	NaN
A23	2	NaN	NaN	0	0	NaN	NaN
A24	1	NaN	NaN	0	0	NaN	NaN
A26	5	NaN	NaN	0	0	NaN	NaN
A27	21	NaN	NaN	0	0	NaN	NaN
A28	42	NaN	NaN	0	0	NaN	NaN
A31	121	NaN	NaN	0	0	NaN	NaN
A32	26	NaN	NaN	0	0	NaN	NaN
A35	1	NaN	NaN	0	0	NaN	NaN
A36	16	NaN	NaN	0	0	NaN	NaN
A37	5	NaN	NaN	0	0	NaN	NaN
A38	5	NaN	NaN	0	0	NaN	NaN
A39	91	NaN	NaN	0	0	NaN	NaN
A40	794	0.992710263	0.993545046	0.001029336	2	0.248	3.986
A41	14914	0.000796701	1.57747907	0.003623415	58	1.209	2.059
A42	34	NaN	NaN	0	0	NaN	NaN
A44	1	NaN	NaN	0	0	NaN	NaN
A46	178	0.38051018	2.41075304	0.000753012	1	0.337	17.229
A48	145	NaN	NaN	0	0	NaN	NaN
A49	2307	0.000233315	2.614346947	0.004356666	15	1.567	4.362
A51	3	NaN	NaN	0	0	NaN	NaN
A52	16	NaN	NaN	0	0	NaN	NaN
A53	8	NaN	NaN	0	0	NaN	NaN
A54	7	NaN	NaN	0	0	NaN	NaN
A56	10	NaN	NaN	0	0	NaN	NaN
A58	1	NaN	NaN	0	0	NaN	NaN
A59	3	NaN	NaN	0	0	NaN	NaN
A60	43	NaN	NaN	0	0	NaN	NaN
A63	261	0.539433708	1.850088273	0.000708717	1	0.259	13.2
A64	2	NaN	NaN	0	0	NaN	NaN
A66	6	NaN	NaN	0	0	NaN	NaN
A67	1	NaN	NaN	0	0	NaN	NaN
A68	1	NaN	NaN	0	0	NaN	NaN
A69	132	0.247884183	3.191915109	0.000780031	1	0.446	22.857
A70	8	NaN	NaN	0	0	NaN	NaN
A71	3	NaN	NaN	0	0	NaN	NaN
A74	3	NaN	NaN	0	0	NaN	NaN
A75	4	NaN	NaN	0	0	NaN	NaN
A77	9	NaN	NaN	0	0	NaN	NaN
A78	2	NaN	NaN	0	0	NaN	NaN
A79	1	NaN	NaN	0	0	NaN	NaN
A80	34	NaN	NaN	0	0	NaN	NaN
A81	55	0.046543979	7.46654133	0.000829876	1	1.031	54.06
A82	1	NaN	NaN	0	0	NaN	NaN
A83	2	NaN	NaN	0	0	NaN	NaN
A84	2	NaN	NaN	0	0	NaN	NaN
A85	7	NaN	NaN	0	0	NaN	NaN
A86	122	0.230371105	3.337162146	0.000786164	1	0.466	23.913
A87	223	0.041778146	4.253512819	0.001457726	2	1.055	17.143
A88	7	NaN	NaN	0	0	NaN	NaN
A89	5	NaN	NaN	0	0	NaN	NaN
A90	10	NaN	NaN	0	0	NaN	NaN
A91	2	NaN	NaN	0	0	NaN	NaN
A92	2	NaN	NaN	0	0	NaN	NaN
A93	1	NaN	NaN	0	0	NaN	NaN
A94	1	NaN	NaN	0	0	NaN	NaN
A97	2	NaN	NaN	0	0	NaN	NaN
B00	647	0.008053355	3.295505828	0.002788622	5	1.364	7.962
B01	122	0.191367487	3.716951957	0.000786164	1	0.519	26.64
B02	1308	0.008927981	2.537616417	0.003263974	8	1.263	5.1
B05	4	NaN	NaN	0	0	NaN	NaN
B06	1	NaN	NaN	0	0	NaN	NaN
B07	1348	0.928174948	0.949164624	0.001201923	3	0.305	2.951
B08	103	NaN	NaN	0	0	NaN	NaN
B09	14	NaN	NaN	0	0	NaN	NaN
B15	129	NaN	NaN	0	0	NaN	NaN
B16	150	NaN	NaN	0	0	NaN	NaN
B17	279	0.662510742	1.548779639	0.00069979	1	0.217	11.045
B18	837	0.458972802	1.535753805	0.001511335	3	0.493	4.78
B19	69	NaN	NaN	0	0	NaN	NaN
B20	61	NaN	NaN	0	0	NaN	NaN
B21	15	NaN	NaN	0	0	NaN	NaN
B22	11	NaN	NaN	0	0	NaN	NaN
B23	36	NaN	NaN	0	0	NaN	NaN
B24	166	NaN	NaN	0	0	NaN	NaN
B25	264	0.627977206	1.625384401	0.000707214	1	0.228	11.593
B26	13	NaN	NaN	0	0	NaN	NaN
B27	101	0.002486985	8.699598069	0.0016	2	2.142	35.338
B30	33	NaN	NaN	0	0	NaN	NaN
B33	58	NaN	NaN	0	0	NaN	NaN
B34	3499	0.261397009	1.406121885	0.002371201	11	0.776	2.549
B35	635	0.011541062	3.118368022	0.002807412	5	1.29	7.537
B36	152	0.015363332	5.624926484	0.001537279	2	1.392	22.736
B37	6657	0.006564596	1.701341402	0.003469991	27	1.16	2.496
B38	4	3.57E-05	119.7221363	0.000866551	1	12.384	1157.385
B39	6	NaN	NaN	0	0	NaN	NaN
B40	1	NaN	NaN	0	0	NaN	NaN
B43	3	NaN	NaN	0	0	NaN	NaN
B44	406	0.005452651	4.052806669	0.00257566	4	1.51	10.874
B45	8	NaN	NaN	0	0	NaN	NaN
B47	20	NaN	NaN	0	0	NaN	NaN
B48	9	NaN	NaN	0	0	NaN	NaN
B49	231	NaN	NaN	0	0	NaN	NaN
B50	167	NaN	NaN	0	0	NaN	NaN
B51	17	NaN	NaN	0	0	NaN	NaN
B52	3	NaN	NaN	0	0	NaN	NaN
B53	3	NaN	NaN	0	0	NaN	NaN
B54	47	NaN	NaN	0	0	NaN	NaN
B55	11	NaN	NaN	0	0	NaN	NaN
B57	1	NaN	NaN	0	0	NaN	NaN
B58	32	NaN	NaN	0	0	NaN	NaN
B59	171	NaN	NaN	0	0	NaN	NaN
B60	14	NaN	NaN	0	0	NaN	NaN
B65	13	NaN	NaN	0	0	NaN	NaN
B66	4	NaN	NaN	0	0	NaN	NaN
B67	9	NaN	NaN	0	0	NaN	NaN
B68	2	NaN	NaN	0	0	NaN	NaN
B71	1	NaN	NaN	0	0	NaN	NaN
B76	6	NaN	NaN	0	0	NaN	NaN
B77	3	NaN	NaN	0	0	NaN	NaN
B78	4	NaN	NaN	0	0	NaN	NaN
B79	2	NaN	NaN	0	0	NaN	NaN
B80	181	NaN	NaN	0	0	NaN	NaN
B81	1	NaN	NaN	0	0	NaN	NaN
B82	44	NaN	NaN	0	0	NaN	NaN
B83	15	NaN	NaN	0	0	NaN	NaN
B85	16	NaN	NaN	0	0	NaN	NaN
B86	53	NaN	NaN	0	0	NaN	NaN
B87	6	NaN	NaN	0	0	NaN	NaN
B88	20	NaN	NaN	0	0	NaN	NaN
B89	3	NaN	NaN	0	0	NaN	NaN
B90	50	NaN	NaN	0	0	NaN	NaN
B91	232	NaN	NaN	0	0	NaN	NaN
B94	165	0.021181001	5.163145297	0.00152207	2	1.278	20.854
B95	8860	2.52E-06	2.068994875	0.004414568	44	1.529	2.801
B96	18715	1.18E-08	1.918749383	0.004246285	84	1.534	2.401
B97	3741	0.041560713	1.700427466	0.003075661	15	1.021	2.833
B98	3157	0.86068717	1.06434195	0.001860465	8	0.53	2.136
B99	569	0.039488897	2.81661844	0.002331002	4	1.051	7.548
C00	102	0.165069825	4.039225438	0.000798722	1	0.563	28.994
C01	261	NaN	NaN	0	0	NaN	NaN
C02	407	0.330433315	1.994944846	0.001285347	2	0.496	8.016
C03	81	NaN	NaN	0	0	NaN	NaN
C04	93	NaN	NaN	0	0	NaN	NaN
C05	105	NaN	NaN	0	0	NaN	NaN
C06	142	NaN	NaN	0	0	NaN	NaN
C07	179	8.90E-06	9.501573092	0.003016591	4	3.519	25.657
C08	72	0.072319599	6.116771639	0.000818331	1	0.849	44.088
C09	421	0.969969979	0.962989098	0.000636537	1	0.135	6.86
C10	147	0.323709999	2.693643355	0.00077101	1	0.376	19.276
C11	73	NaN	NaN	0	0	NaN	NaN
C12	66	NaN	NaN	0	0	NaN	NaN
C13	74	NaN	NaN	0	0	NaN	NaN
C14	123	0.009341602	6.396091315	0.001572327	2	1.578	25.918
C15	1706	0.843110342	1.093017343	0.001753156	5	0.453	2.637
C16	1326	0.795231818	1.139167744	0.001617469	4	0.426	3.048
C17	412	0.973405485	0.967154143	0.000640205	1	0.136	6.89
C18	6477	0.000823274	1.863939318	0.003948407	30	1.294	2.685
C19	1501	0.661703311	0.776215679	0.001132503	3	0.25	2.414
C20	2943	0.836198814	0.924449953	0.001712748	7	0.439	1.947
C21	389	0.917394974	1.109496242	0.000649773	1	0.156	7.905
C22	1060	0.05480989	2.201381544	0.002721088	6	0.984	4.926
C23	168	0.358391618	2.513947265	0.000758725	1	0.352	17.977
C24	357	0.916107652	1.111320447	0.00066357	1	0.156	7.92
C25	1761	0.463778645	1.350731569	0.002064694	6	0.604	3.019
C26	368	NaN	NaN	0	0	NaN	NaN
C30	75	NaN	NaN	0	0	NaN	NaN
C31	45	NaN	NaN	0	0	NaN	NaN
C32	417	0.446525145	1.716799327	0.001277139	2	0.427	6.903
C33	24	0.005793181	16.82080626	0.000851789	1	2.265	124.909
C34	5655	0.005078754	1.768408	0.003686772	25	1.187	2.635
C37	39	NaN	NaN	0	0	NaN	NaN
C38	111	0.207112164	3.554521663	0.000793021	1	0.496	25.497
C39	5	NaN	NaN	0	0	NaN	NaN
C40	68	NaN	NaN	0	0	NaN	NaN
C41	197	0.048029145	4.082964675	0.001485884	2	1.012	16.468
C43	4119	0.122167824	0.499878181	0.000949668	5	0.208	1.204
C44	23901	0.862978793	1.023031348	0.002480992	62	0.79	1.325
C45	519	0.700299479	0.680023891	0.000599161	1	0.095	4.845
C46	18	NaN	NaN	0	0	NaN	NaN
C47	39	0.01747285	11.13508437	0.000841043	1	1.526	81.263
C48	420	NaN	NaN	0	0	NaN	NaN
C49	600	0.046959276	2.714870928	0.002289639	4	1.014	7.272
C50	17858	0.560338488	0.900580223	0.001739039	33	0.633	1.281
C51	230	0.04404434	4.191150524	0.001450326	2	1.039	16.907
C52	70	NaN	NaN	0	0	NaN	NaN
C53	420	0.835102635	1.231965001	0.000636943	1	0.173	8.783
C54	2442	0.96035745	0.977884217	0.001393534	5	0.405	2.362
C55	270	NaN	NaN	0	0	NaN	NaN
C56	1855	0.933013484	1.04314206	0.001332445	4	0.39	2.793
C57	276	0.582164734	1.736359444	0.000701262	1	0.243	12.395
C58	4	NaN	NaN	0	0	NaN	NaN
C60	119	0.273975529	3.003002398	0.000788022	1	0.419	21.536
C61	13783	0.408161128	0.865075081	0.002349151	35	0.614	1.22
C62	358	0.253533485	2.250555114	0.00132714	2	0.559	9.058
C63	29	NaN	NaN	0	0	NaN	NaN
C64	2237	0.011029368	2.097771111	0.003554502	12	1.185	3.714
C65	165	NaN	NaN	0	0	NaN	NaN
C66	234	NaN	NaN	0	0	NaN	NaN
C67	4345	0.135757171	1.443584631	0.003102756	17	0.891	2.338
C68	95	NaN	NaN	0	0	NaN	NaN
C69	296	NaN	NaN	0	0	NaN	NaN
C70	49	0.034145005	8.517834877	0.000834028	1	1.174	61.815
C71	1101	0.848515805	1.116941514	0.001333926	3	0.359	3.474
C72	53	NaN	NaN	0	0	NaN	NaN
C73	726	0.264042585	1.910176047	0.001600854	3	0.614	5.947
C74	78	NaN	NaN	0	0	NaN	NaN
C75	100	0.002906385	8.410569511	0.001601281	2	2.07	34.167
C76	247	NaN	NaN	0	0	NaN	NaN
C77	12447	0.948171387	0.987814787	0.002137225	29	0.683	1.43
C78	12569	0.042722178	1.377714825	0.003070624	42	1.011	1.878
C79	10063	0.074323846	1.366700923	0.003041145	34	0.97	1.926
C80	2946	0.521014948	1.240259339	0.002201566	9	0.643	2.394
C81	471	0.914737704	0.898317848	0.000616903	1	0.126	6.397
C82	868	0.199301432	1.90517224	0.001985112	4	0.712	5.098
C83	1911	0.062951601	1.86726147	0.00294792	9	0.967	3.606
C84	238	NaN	NaN	0	0	NaN	NaN
C85	2262	0.000149487	2.691859257	0.004414361	15	1.613	4.491
C86	73	NaN	NaN	0	0	NaN	NaN
C88	292	0.160048041	2.713072021	0.001387925	2	0.674	10.919
C90	1452	0.380772208	0.53745487	0.000768935	2	0.134	2.155
C91	1369	0.005251967	2.556223113	0.003584229	9	1.322	4.941
C92	1016	0.780098441	1.175505086	0.001386322	3	0.378	3.658
C93	116	0.009225434	6.424939676	0.001581028	2	1.584	26.063
C94	70	NaN	NaN	0	0	NaN	NaN
C95	158	0.366712874	2.474735523	0.000764526	1	0.346	17.702
C96	46	NaN	NaN	0	0	NaN	NaN
C97	1400	0.741726194	0.826265867	0.001177394	3	0.266	2.57
D00	114	NaN	NaN	0	0	NaN	NaN
D01	168	NaN	NaN	0	0	NaN	NaN
D02	128	0.295186066	2.86278535	0.000782473	1	0.4	20.514
D03	1633	0.321723022	0.495661136	0.000718907	2	0.124	1.986
D04	1805	0.875852873	1.072713766	0.001694341	5	0.445	2.588
D05	3676	0.601168055	0.806718324	0.001244555	6	0.361	1.805
D06	754	0.581610322	1.478524199	0.001050972	2	0.368	5.941
D07	915	0.799027498	0.834886676	0.000968992	2	0.208	3.349
D09	536	0.692399792	0.672813876	0.00059312	1	0.094	4.793
D10	770	0.882626046	1.11030062	0.001042209	2	0.277	4.453
D11	808	0.12785214	2.148208003	0.002046036	4	0.803	5.748
D12	30169	0.005852189	1.341267838	0.003138812	98	1.089	1.653
D13	2160	0.221927415	1.544175883	0.002422041	8	0.769	3.101
D14	484	7.00E-05	5.147361727	0.003683241	6	2.295	11.544
D15	172	0.366930384	2.472925894	0.00075643	1	0.346	17.677
D16	494	0.086261812	2.704381592	0.00182704	3	0.868	8.428
D17	10531	0.00531676	1.57654772	0.003349652	39	1.145	2.171
D18	2969	0.711596816	0.859416114	0.001458435	6	0.385	1.919
D19	17	NaN	NaN	0	0	NaN	NaN
D20	27	NaN	NaN	0	0	NaN	NaN
D21	916	0.952761939	0.958895656	0.000968523	2	0.239	3.845
D22	7216	0.779441552	1.070936279	0.002035928	17	0.663	1.73
D23	6048	0.591458929	1.144923142	0.002227482	16	0.698	1.877
D24	2172	0.16499033	1.697431274	0.002110977	7	0.804	3.582
D25	15371	0.133155779	1.292411086	0.002244465	37	0.925	1.806
D26	534	0.975812752	0.970080382	0.000593824	1	0.136	6.912
D27	2431	0.319740526	1.460958186	0.001958042	7	0.692	3.083
D28	324	0.103213622	3.183505811	0.001357773	2	0.791	12.818
D29	275	0.1708921	2.647169564	0.001404494	2	0.657	10.664
D30	407	0.360945257	1.912415987	0.001285347	2	0.476	7.686
D31	329	NaN	NaN	0	0	NaN	NaN
D32	1193	0.41841011	1.501085359	0.001709402	4	0.561	4.015
D33	657	0.057529348	2.597094052	0.002217295	4	0.97	6.954
D34	479	0.99180987	0.989770572	0.000613874	1	0.139	7.049
D35	2116	0.343003564	1.433618331	0.002147239	7	0.681	3.018
D36	1245	0.290398761	0.347096191	0.000417537	1	0.049	2.468
D37	2431	0.65835202	0.819965679	0.001397819	5	0.34	1.976
D38	339	0.876924913	1.167879651	0.000671592	1	0.164	8.325
D39	336	0.677206605	1.517856867	0.000672948	1	0.213	10.827
D40	167	NaN	NaN	0	0	NaN	NaN
D41	1529	0.964141088	0.97768301	0.001494768	4	0.365	2.615
D42	36	NaN	NaN	0	0	NaN	NaN
D43	449	0.078990171	2.770775702	0.001878522	3	0.889	8.639
D44	365	0.002009317	4.739982053	0.002645503	4	1.766	12.723
D45	692	0.563834802	0.561069252	0.000542888	1	0.079	3.993
D46	776	0.97180608	0.975253033	0.001038961	2	0.243	3.914
D47	2081	0.039389797	1.928423123	0.003103662	10	1.032	3.602
D48	1325	0.006396837	2.639548789	0.003241491	8	1.314	5.303
D50	21871	0.002649633	1.440963868	0.003180966	73	1.136	1.829
D51	1922	0.10394436	1.783430383	0.002610114	8	0.888	3.582
D52	745	0.520861963	0.525805867	0.000527704	1	0.074	3.742
D53	192	NaN	NaN	0	0	NaN	NaN
D55	32	NaN	NaN	0	0	NaN	NaN
D56	467	NaN	NaN	0	0	NaN	NaN
D57	632	NaN	NaN	0	0	NaN	NaN
D58	238	NaN	NaN	0	0	NaN	NaN
D59	326	0.820000662	1.256111638	0.000677507	1	0.176	8.954
D60	19	NaN	NaN	0	0	NaN	NaN
D61	1295	0.704131605	1.209982639	0.001638002	4	0.452	3.236
D62	451	0.988190663	0.985283803	0.00062461	1	0.138	7.017
D63	1742	0.084643785	1.847501496	0.002772964	8	0.92	3.712
D64	28603	0.012195609	1.321251029	0.003000169	89	1.063	1.643
D65	85	0.117811637	4.82817542	0.000809717	1	0.671	34.727
D66	117	NaN	NaN	0	0	NaN	NaN
D67	27	NaN	NaN	0	0	NaN	NaN
D68	1950	0.036845857	2.014307114	0.002910737	9	1.044	3.888
D69	4749	0.228675784	1.355266373	0.002719239	16	0.826	2.223
D70	7086	0.024920125	1.562354536	0.003166484	26	1.058	2.307
D71	11	NaN	NaN	0	0	NaN	NaN
D72	1144	0.003017053	2.876640648	0.003498032	8	1.431	5.783
D73	1293	0.62929896	1.274056124	0.001639344	4	0.477	3.406
D74	13	NaN	NaN	0	0	NaN	NaN
D75	1417	0.206975242	0.282799109	0.00038956	1	0.04	2.011
D76	110	0.159898679	4.107158794	0.000793651	1	0.573	29.456
D77	6	NaN	NaN	0	0	NaN	NaN
D80	382	0.263014687	2.212995334	0.001306336	2	0.551	8.893
D81	9	NaN	NaN	0	0	NaN	NaN
D82	43	NaN	NaN	0	0	NaN	NaN
D83	50	0.026580245	9.412153881	0.000833333	1	1.298	68.273
D84	165	0.000368883	7.994309977	0.002284844	3	2.547	25.097
D86	1214	0.477127598	1.428597839	0.001694197	4	0.534	3.819
D89	653	0.286402366	1.855090145	0.001665741	3	0.596	5.778
E01	21	NaN	NaN	0	0	NaN	NaN
E02	159	NaN	NaN	0	0	NaN	NaN
E03	29160	0.022777525	1.303721512	0.002712627	82	1.038	1.638
E04	3465	0.867451033	1.061153472	0.001736111	8	0.529	2.131
E05	4143	0.174513778	0.543717253	0.000945358	5	0.226	1.31
E06	599	0.497108576	1.618714454	0.001144165	2	0.403	6.5
E07	1067	0.808004782	0.841806652	0.000902527	2	0.21	3.376
E10	4901	7.34E-05	2.202527585	0.004314637	26	1.491	3.254
E11	40846	0.000767157	1.367036143	0.003224882	135	1.139	1.64
E12	7	NaN	NaN	0	0	NaN	NaN
E13	509	0.001767962	4.090662495	0.003021148	5	1.692	9.892
E14	5706	0.138756464	1.398216128	0.00292526	20	0.897	2.179
E15	3	NaN	NaN	0	0	NaN	NaN
E16	3311	0.210549647	1.439771111	0.002696629	12	0.814	2.547
E20	168	NaN	NaN	0	0	NaN	NaN
E21	2192	0.027598867	2.018556795	0.0030003	10	1.081	3.771
E22	897	0.588449993	1.368095553	0.001466993	3	0.44	4.258
E23	810	0.981699622	1.016388711	0.001020929	2	0.253	4.077
E24	204	0.41131977	2.279852323	0.000738552	1	0.319	16.283
E25	29	NaN	NaN	0	0	NaN	NaN
E26	154	NaN	NaN	0	0	NaN	NaN
E27	1428	0.843658714	0.892130501	0.001164596	3	0.287	2.774
E28	498	0.869605558	1.178875048	0.000606796	1	0.165	8.409
E29	391	NaN	NaN	0	0	NaN	NaN
E30	2	NaN	NaN	0	0	NaN	NaN
E31	22	NaN	NaN	0	0	NaN	NaN
E32	45	NaN	NaN	0	0	NaN	NaN
E34	283	0.105352667	3.159468302	0.001396648	2	0.785	12.714
E35	4	NaN	NaN	0	0	NaN	NaN
E40	1	NaN	NaN	0	0	NaN	NaN
E41	18	NaN	NaN	0	0	NaN	NaN
E43	24	NaN	NaN	0	0	NaN	NaN
E44	5	NaN	NaN	0	0	NaN	NaN
E45	1	NaN	NaN	0	0	NaN	NaN
E46	567	0.617442047	1.425027293	0.001165501	2	0.355	5.72
E50	12	NaN	NaN	0	0	NaN	NaN
E51	65	NaN	NaN	0	0	NaN	NaN
E52	5	NaN	NaN	0	0	NaN	NaN
E53	3405	0.048435623	1.702940353	0.003082343	14	1.004	2.889
E54	21	NaN	NaN	0	0	NaN	NaN
E55	5181	0.001736692	1.938866024	0.003645586	23	1.281	2.934
E56	65	NaN	NaN	0	0	NaN	NaN
E58	40	NaN	NaN	0	0	NaN	NaN
E59	1	NaN	NaN	0	0	NaN	NaN
E60	6	NaN	NaN	0	0	NaN	NaN
E61	1147	0.864896826	1.103523792	0.00130719	3	0.355	3.432
E63	30	NaN	NaN	0	0	NaN	NaN
E64	7	NaN	NaN	0	0	NaN	NaN
E65	111	NaN	NaN	0	0	NaN	NaN
E66	35634	9.49E-06	1.529613011	0.003327605	122	1.267	1.846
E67	4	NaN	NaN	0	0	NaN	NaN
E68	2	NaN	NaN	0	0	NaN	NaN
E70	34	NaN	NaN	0	0	NaN	NaN
E71	14	NaN	NaN	0	0	NaN	NaN
E72	60	NaN	NaN	0	0	NaN	NaN
E73	354	0.792936626	1.30085471	0.000664894	1	0.183	9.271
E74	140	0.011482886	6.063936535	0.00155159	2	1.499	24.531
E75	74	NaN	NaN	0	0	NaN	NaN
E76	8	0.0001141	62.14091413	0.000863558	1	7.628	506.232
E77	20	NaN	NaN	0	0	NaN	NaN
E78	77039	9.33E-08	1.476272964	0.003362078	262	1.28	1.703
E79	72	NaN	NaN	0	0	NaN	NaN
E80	1007	NaN	NaN	0	0	NaN	NaN
E83	8495	8.01E-05	1.907514038	0.00405954	39	1.384	2.629
E84	36	NaN	NaN	0	0	NaN	NaN
E85	459	0.861810926	0.839981215	0.000621504	1	0.118	5.984
E86	10819	0.057163685	1.376936048	0.003100645	37	0.99	1.915
E87	22914	3.89E-05	1.588039242	0.003670184	88	1.274	1.98
E88	1304	0.90911532	0.936051178	0.001223491	3	0.301	2.911
E89	3263	0.004528365	2.098548368	0.003409866	15	1.258	3.501
F00	2350	0.000150507	2.621394544	0.004591105	16	1.593	4.315
F01	1617	0.499511227	0.676217305	0.001084991	3	0.217	2.105
F02	944	0.138857384	1.947081871	0.002392344	5	0.806	4.705
F03	3657	0.294832635	1.341995169	0.002711157	13	0.774	2.327
F04	9	NaN	NaN	0	0	NaN	NaN
F05	6851	9.26E-05	1.973810978	0.004393122	35	1.404	2.776
F06	1176	0.590293226	1.310467885	0.001721911	4	0.49	3.507
F07	122	0.196922405	3.656374267	0.000786164	1	0.51	26.199
F09	18	NaN	NaN	0	0	NaN	NaN
F10	10467	0.02995161	1.440476545	0.003194888	37	1.036	2.003
F11	247	0.553887722	1.810454534	0.00071582	1	0.254	12.922
F12	371	NaN	NaN	0	0	NaN	NaN
F13	71	0.070735191	6.17992058	0.000819001	1	0.857	44.549
F14	63	0.048940593	7.294882433	0.000824402	1	1.009	52.726
F15	65	NaN	NaN	0	0	NaN	NaN
F16	16	NaN	NaN	0	0	NaN	NaN
F17	24886	2.59E-19	2.337315727	0.004901582	127	1.942	2.813
F18	6	NaN	NaN	0	0	NaN	NaN
F19	174	0.352164848	2.54434228	0.000755287	1	0.356	18.195
F20	1127	0.335516171	0.381368096	0.000439174	1	0.054	2.712
F21	19	NaN	NaN	0	0	NaN	NaN
F22	495	0.442572788	1.723887374	0.001216545	2	0.429	6.922
F23	275	NaN	NaN	0	0	NaN	NaN
F24	4	NaN	NaN	0	0	NaN	NaN
F25	278	0.090876598	3.324475078	0.001401542	2	0.826	13.381
F28	10	NaN	NaN	0	0	NaN	NaN
F29	468	0.948829234	0.937745473	0.000618047	1	0.132	6.677
F30	286	0.647351748	1.581680711	0.000696379	1	0.222	11.279
F31	1866	0.373235773	1.440646196	0.001992693	6	0.645	3.218
F32	29778	4.22E-08	1.735875768	0.003569227	110	1.425	2.114
F33	1232	0.054757509	2.199592701	0.00252419	6	0.984	4.917
F34	133	NaN	NaN	0	0	NaN	NaN
F38	34	NaN	NaN	0	0	NaN	NaN
F39	172	NaN	NaN	0	0	NaN	NaN
F40	2254	0.390164587	1.386131297	0.002060035	7	0.658	2.919
F41	21952	0.005694551	1.41468909	0.00295203	68	1.106	1.809
F42	358	0.193342615	2.517583933	0.00132714	2	0.626	10.12
F43	1178	0.138240253	1.946691037	0.002151463	5	0.807	4.697
F44	259	NaN	NaN	0	0	NaN	NaN
F45	722	0.631013273	0.6182495	0.000534188	1	0.087	4.399
F48	127	NaN	NaN	0	0	NaN	NaN
F50	200	NaN	NaN	0	0	NaN	NaN
F51	135	NaN	NaN	0	0	NaN	NaN
F52	771	0.053212745	2.389074011	0.002608242	5	0.988	5.777
F53	42	NaN	NaN	0	0	NaN	NaN
F54	12	NaN	NaN	0	0	NaN	NaN
F55	22	NaN	NaN	0	0	NaN	NaN
F59	4	NaN	NaN	0	0	NaN	NaN
F60	627	0.028154727	3.015111485	0.002254791	4	1.126	8.077
F61	35	NaN	NaN	0	0	NaN	NaN
F62	30	NaN	NaN	0	0	NaN	NaN
F63	23	NaN	NaN	0	0	NaN	NaN
F64	56	NaN	NaN	0	0	NaN	NaN
F65	4	NaN	NaN	0	0	NaN	NaN
F66	4	NaN	NaN	0	0	NaN	NaN
F68	15	0.000709407	33.44641986	0.000858369	1	4.385	255.112
F69	58	NaN	NaN	0	0	NaN	NaN
F70	44	NaN	NaN	0	0	NaN	NaN
F71	5	NaN	NaN	0	0	NaN	NaN
F72	2	NaN	NaN	0	0	NaN	NaN
F78	3	NaN	NaN	0	0	NaN	NaN
F79	161	NaN	NaN	0	0	NaN	NaN
F80	234	0.090616484	3.330875386	0.001446132	2	0.827	13.422
F81	382	NaN	NaN	0	0	NaN	NaN
F82	9	NaN	NaN	0	0	NaN	NaN
F83	3	NaN	NaN	0	0	NaN	NaN
F84	236	NaN	NaN	0	0	NaN	NaN
F89	10	NaN	NaN	0	0	NaN	NaN
F90	40	NaN	NaN	0	0	NaN	NaN
F91	23	NaN	NaN	0	0	NaN	NaN
F92	4	NaN	NaN	0	0	NaN	NaN
F93	1	NaN	NaN	0	0	NaN	NaN
F94	2	NaN	NaN	0	0	NaN	NaN
F95	29	NaN	NaN	0	0	NaN	NaN
F98	41	NaN	NaN	0	0	NaN	NaN
F99	370	NaN	NaN	0	0	NaN	NaN
G00	186	1.75E-45	41.78225534	0.012112036	16	24.919	70.056
G01	62	NaN	NaN	0	0	NaN	NaN
G02	53	0.0298233	8.98341639	0.000831255	1	1.24	65.108
G03	184	0.028818068	4.739714747	0.001500375	2	1.175	19.127
G04	426	5.79E-09	8.056099108	0.005098789	8	3.991	16.26
G05	115	NaN	NaN	0	0	NaN	NaN
G06	241	0.000158568	6.745651593	0.002881844	4	2.505	18.163
G07	6	NaN	NaN	0	0	NaN	NaN
G08	103	1.05E-05	13.28986231	0.002398082	3	4.205	42.001
G09	104	2.35E-05	11.96875797	0.002396166	3	3.788	37.821
G10	52	NaN	NaN	0	0	NaN	NaN
G11	308	0.167929502	2.662478888	0.001372684	2	0.662	10.71
G12	610	0.711443625	1.299916999	0.00113701	2	0.324	5.218
G13	29	NaN	NaN	0	0	NaN	NaN
G14	81	NaN	NaN	0	0	NaN	NaN
G20	3675	0.95756674	1.017114494	0.002076412	10	0.544	1.9
G21	237	NaN	NaN	0	0	NaN	NaN
G22	2	NaN	NaN	0	0	NaN	NaN
G23	256	0.680118685	1.511937238	0.000711238	1	0.212	10.789
G24	582	0.162860695	2.245692444	0.001734104	3	0.721	6.995
G25	2441	0.661106432	1.181205033	0.00195258	7	0.561	2.487
G30	3024	0.000151681	2.424650241	0.004571704	19	1.533	3.834
G31	2660	0.057972186	1.738089002	0.003158726	12	0.981	3.078
G32	60	NaN	NaN	0	0	NaN	NaN
G35	2089	0.259379159	0.449901967	0.000617665	2	0.112	1.803
G36	30	NaN	NaN	0	0	NaN	NaN
G37	466	NaN	NaN	0	0	NaN	NaN
G40	6849	4.79E-07	2.325780044	0.00464649	37	1.674	3.231
G41	315	0.000968341	5.279932544	0.002735978	4	1.965	14.186
G43	7171	0.456373951	1.194208144	0.00216763	18	0.749	1.905
G44	1221	0.163194518	1.870771647	0.002112379	5	0.776	4.512
G45	5443	0.615122364	0.863883828	0.001823154	12	0.488	1.528
G46	207	NaN	NaN	0	0	NaN	NaN
G47	11734	7.15E-06	1.887746891	0.004130299	53	1.43	2.491
G50	1060	0.315542026	1.655077096	0.001812415	4	0.619	4.427
G51	1848	7.99E-48	10.09671951	0.014203585	42	7.391	13.793
G52	158	2.69E-06	10.83219138	0.003065134	4	4.005	29.299
G53	280	0.000363492	6.047872629	0.002803083	4	2.249	16.266
G54	748	0.352614508	1.713441247	0.001582278	3	0.55	5.333
G55	8942	0.780321582	1.061967375	0.00218449	22	0.696	1.62
G56	17442	0.003095428	1.492051415	0.003129215	58	1.145	1.945
G57	2761	0.969285785	1.015916413	0.001536098	6	0.455	2.27
G58	708	0.789898496	1.20785975	0.001077006	2	0.301	4.845
G59	361	0.283081443	2.142755446	0.001324503	2	0.533	8.616
G60	339	0.873097055	1.17357654	0.000671592	1	0.165	8.365
G61	521	NaN	NaN	0	0	NaN	NaN
G62	4023	0.116766159	1.505159784	0.00290754	15	0.903	2.509
G63	1456	0.24410497	1.613070217	0.002306805	6	0.722	3.606
G64	15	NaN	NaN	0	0	NaN	NaN
G70	445	0.085124734	2.715722741	0.001883239	3	0.871	8.469
G71	287	0.686844321	1.49788747	0.000695894	1	0.21	10.681
G72	401	NaN	NaN	0	0	NaN	NaN
G73	40	NaN	NaN	0	0	NaN	NaN
G80	251	0.589380545	1.717916413	0.000713776	1	0.241	12.257
G81	4336	0.00010939	2.230744893	0.004393191	24	1.486	3.349
G82	646	0.009466912	3.215077222	0.002790179	5	1.331	7.768
G83	926	0.070193695	2.256725012	0.002413127	5	0.935	5.446
G90	589	0.212923897	2.058791961	0.001727116	3	0.661	6.414
G91	1152	0.013955572	2.547755143	0.00304878	7	1.209	5.37
G92	19	NaN	NaN	0	0	NaN	NaN
G93	4275	6.22E-05	2.330176197	0.004256894	23	1.54	3.525
G94	179	0.376877797	2.426995858	0.000752445	1	0.34	17.344
G95	1374	0.825358007	0.880088797	0.001189532	3	0.283	2.737
G96	562	1.49E-14	9.546379925	0.007054674	12	5.371	16.968
G97	359	0.825965421	1.246449348	0.000662691	1	0.175	8.882
G98	109	NaN	NaN	0	0	NaN	NaN
G99	2597	0.298219014	1.417508614	0.002407061	9	0.735	2.735
H00	2804	0.839756633	0.92047911	0.001519372	6	0.412	2.055
H01	1599	0.044871009	2.042419562	0.002917578	8	1.016	4.104
H02	10609	0.002650468	1.617105186	0.003498592	41	1.182	2.212
H03	85	NaN	NaN	0	0	NaN	NaN
H04	4973	0.727800961	1.10228854	0.002127311	13	0.637	1.908
H05	596	0.037107347	2.851423406	0.002294894	4	1.065	7.637
H06	216	NaN	NaN	0	0	NaN	NaN
H10	697	0.088598451	2.352988102	0.002169197	4	0.879	6.3
H11	1805	0.74394977	1.157926959	0.001694341	5	0.48	2.791
H13	74	NaN	NaN	0	0	NaN	NaN
H15	163	0.336869713	2.621883073	0.000761615	1	0.367	18.747
H16	600	0.00441594	3.60246103	0.002863688	5	1.491	8.706
H17	345	0.888937053	1.150199158	0.000668896	1	0.161	8.198
H18	3536	0.552236239	0.797851312	0.001495726	7	0.379	1.68
H19	173	NaN	NaN	0	0	NaN	NaN
H20	885	0.953310149	0.959360931	0.000983284	2	0.239	3.847
H21	1076	0.863540606	1.104666157	0.001348921	3	0.355	3.437
H22	72	NaN	NaN	0	0	NaN	NaN
H25	31100	0.662629284	0.948023884	0.002299779	74	0.746	1.205
H26	40788	0.002791199	1.332138812	0.003109378	130	1.104	1.608
H27	677	NaN	NaN	0	0	NaN	NaN
H28	87	NaN	NaN	0	0	NaN	NaN
H30	85	0.110368804	4.988181301	0.000809717	1	0.694	35.872
H31	636	0.650195945	0.635016145	0.00055991	1	0.089	4.52
H32	13	0.000532718	36.93885021	0.000859845	1	4.792	284.739
H33	5777	0.830968903	1.057166512	0.002169825	15	0.635	1.761
H34	1463	0.905239602	1.061574366	0.001532567	4	0.397	2.839
H35	11740	0.811344842	0.95506957	0.002176786	28	0.655	1.393
H36	3994	0.231359405	1.381186321	0.002728513	14	0.814	2.344
H40	13504	0.111206567	1.283465413	0.002942787	43	0.944	1.745
H42	5	NaN	NaN	0	0	NaN	NaN
H43	3840	0.890755733	0.954989141	0.001806503	9	0.495	1.843
H44	994	0.106015345	2.067984876	0.002336449	5	0.857	4.991
H45	20	NaN	NaN	0	0	NaN	NaN
H46	239	0.059598739	3.815500674	0.001440922	2	0.947	15.369
H47	870	0.455794687	0.473971199	0.00049505	1	0.067	3.372
H48	12	NaN	NaN	0	0	NaN	NaN
H49	699	0.014854912	2.992062573	0.002710027	5	1.239	7.227
H50	1621	0.888859919	1.072602105	0.001445087	4	0.401	2.866
H51	78	NaN	NaN	0	0	NaN	NaN
H52	9711	0.469806408	1.15191498	0.002491924	27	0.785	1.69
H53	7769	0.004053766	1.690512877	0.003487456	31	1.182	2.418
H54	2813	2.38E-06	2.915661115	0.005070994	20	1.869	4.548
H55	616	0.007089333	3.360662872	0.002837684	5	1.391	8.121
H57	1343	0.001977886	2.827305768	0.00362173	9	1.464	5.462
H58	226	0.003714397	5.415944624	0.002183406	3	1.73	16.954
H59	578	0.635064941	1.400121976	0.001158078	2	0.349	5.621
H60	1048	4.89E-181	34.96728678	0.035310734	75	27.429	44.577
H61	1741	2.77E-169	23.73108333	0.031383738	88	18.972	29.683
H62	31	0.009157319	14.17808661	0.00084674	1	1.93	104.161
H65	1587	1.01E-220	30.80472455	0.037907506	100	24.924	38.073
H66	1275	0	144.5373339	0.121590384	263	124.259	168.125
H67	3	NaN	NaN	0	0	NaN	NaN
H68	28	1.98E-06	33.0750529	0.001699235	2	7.82	139.896
H69	317	4.36E-14	12.99469589	0.006168609	9	6.678	25.288
H70	181	4.12842231914924e-316	2809.549481	0.129770992	153	1865.538	4231.256
H71	654	0.999966712	3.53E+47	0.568201564	654	0	Inf
H72	1504	0	76.06923972	0.078391552	193	64.549	89.646
H73	570	0	163.627664	0.089930336	142	133.929	199.912
H74	695	0	242.1247893	0.134603565	219	203.651	287.867
H75	2	NaN	NaN	0	0	NaN	NaN
H80	442	0.000261217	5.187085237	0.003148615	5	2.144	12.552
H81	3088	5.74E-06	2.795608514	0.00474046	20	1.793	4.359
H82	3	NaN	NaN	0	0	NaN	NaN
H83	1591	1.15E-16	6.036810903	0.008088235	22	3.946	9.235
H90	2961	1.59E-287	25.81177747	0.038383838	152	21.65	30.774
H91	10920	2.07E-185	9.941339872	0.017962557	213	8.514	11.608
H92	911	0	78.21893516	0.065082645	126	64.143	95.383
H93	1874	3.45E-53	10.65132244	0.015100671	45	7.875	14.407
H94	4	NaN	NaN	0	0	NaN	NaN
H95	162	0	1249.853008	0.097826087	117	880.243	1774.661
I00	42	NaN	NaN	0	0	NaN	NaN
I01	17	NaN	NaN	0	0	NaN	NaN
I02	3	NaN	NaN	0	0	NaN	NaN
I05	742	NaN	NaN	0	0	NaN	NaN
I06	74	0.096630335	5.334584861	0.000816993	1	0.74	38.447
I07	1458	0.230753716	1.635568993	0.002305033	6	0.732	3.657
I08	7595	0.94600062	1.015477303	0.002292001	20	0.651	1.584
I09	91	NaN	NaN	0	0	NaN	NaN
I10	151022	1.33E-11	1.534511849	0.00315106	478	1.355	1.737
I11	397	0.994506955	0.993126427	0.000646412	1	0.139	7.076
I12	2193	0.899540673	1.053162892	0.001797484	6	0.471	2.354
I13	138	0.322874334	2.699157795	0.000776398	1	0.377	19.328
I15	256	0.106641105	3.147928184	0.001423488	2	0.782	12.676
I20	32256	0.169371719	1.161017254	0.002881931	96	0.938	1.437
I21	16283	0.635322053	1.074777721	0.002645503	46	0.798	1.448
I22	954	NaN	NaN	0	0	NaN	NaN
I23	92	NaN	NaN	0	0	NaN	NaN
I24	4115	0.48282781	1.217089897	0.002474776	13	0.703	2.107
I25	49470	0.038795621	1.204670731	0.00301175	152	1.01	1.437
I26	8863	0.189850964	1.286284416	0.002803925	28	0.883	1.874
I27	2790	0.749159126	1.120496364	0.002034071	8	0.558	2.251
I28	133	NaN	NaN	0	0	NaN	NaN
I30	362	0.263075825	2.213226866	0.001323627	2	0.551	8.898
I31	3079	0.332510587	0.647356971	0.001183432	5	0.269	1.56
I32	12	NaN	NaN	0	0	NaN	NaN
I33	534	0.728294425	0.706133227	0.000593824	1	0.099	5.029
I34	6794	0.753539588	0.923742461	0.002017909	16	0.563	1.516
I35	7648	0.53392793	1.14102736	0.002620784	23	0.753	1.729
I36	554	0.734426784	0.711945779	0.000586854	1	0.1	5.069
I37	720	0.121417948	2.178064747	0.002142475	4	0.813	5.833
I38	878	0.59114781	1.365079855	0.00148075	3	0.439	4.249
I39	11	NaN	NaN	0	0	NaN	NaN
I40	77	NaN	NaN	0	0	NaN	NaN
I41	8	NaN	NaN	0	0	NaN	NaN
I42	3168	0.077765135	1.638177255	0.003019043	13	0.947	2.835
I43	131	NaN	NaN	0	0	NaN	NaN
I44	11979	0.094667854	1.308393357	0.003132401	41	0.955	1.793
I45	7176	0.105899863	1.381439383	0.003132153	26	0.934	2.044
I46	2846	0.00694468	2.024844812	0.003766951	15	1.213	3.379
I47	6899	0.056501296	1.472642863	0.003115265	25	0.989	2.192
I48	36320	0.587703617	0.941192437	0.002434457	91	0.756	1.172
I49	7591	0.014279181	1.577463938	0.003443526	30	1.095	2.272
I50	16986	0.289302427	1.16476063	0.002875311	52	0.878	1.544
I51	15837	0.058987451	1.307832567	0.003129613	53	0.99	1.728
I52	2	NaN	NaN	0	0	NaN	NaN
I60	1503	0.21641579	0.290220868	0.000376932	1	0.041	2.064
I61	1956	0.653971454	0.79860742	0.001289075	4	0.299	2.135
I62	1006	0.834276879	1.128865138	0.001392758	3	0.363	3.514
I63	8936	0.002118559	1.667827213	0.003781471	38	1.204	2.311
I64	1833	0.144307091	1.681827941	0.002688172	8	0.837	3.38
I65	2744	0.332752871	1.362098153	0.002574003	10	0.729	2.546
I66	205	NaN	NaN	0	0	NaN	NaN
I67	9653	0.000129737	1.812829035	0.004089219	44	1.337	2.459
I68	155	0.367412386	2.471957959	0.000766284	1	0.345	17.69
I69	3384	0.000576193	2.227203671	0.004207263	19	1.412	3.514
I70	3567	0.037404279	1.694241927	0.003402807	16	1.031	2.784
I71	4044	0.82616732	1.066210323	0.002315261	12	0.602	1.889
I72	1315	0.450896979	0.586167533	0.000811688	2	0.146	2.35
I73	9315	7.10E-05	1.863421124	0.004125492	43	1.371	2.533
I74	1954	0.003263736	2.359241455	0.003879728	12	1.332	4.18
I77	3218	8.59E-05	2.439018469	0.004598758	20	1.563	3.806
I78	1328	0.042222765	2.165340042	0.002831715	7	1.028	4.563
I79	178	0.042288793	4.246830021	0.001507159	2	1.052	17.15
I80	7972	0.883878402	0.966698802	0.002086995	19	0.614	1.523
I81	460	0.094342332	2.639537902	0.001865672	3	0.847	8.23
I82	1000	0.302482957	1.677962141	0.001863065	4	0.627	4.488
I83	16831	0.712561831	1.060509707	0.002285268	41	0.776	1.45
I84	31884	0.035164986	1.256610641	0.002823144	93	1.016	1.554
I85	1160	0.956845084	1.031828029	0.001299827	3	0.332	3.21
I86	969	0.694959382	1.255006275	0.0014171	3	0.403	3.906
I87	1458	0.74618396	0.829144965	0.00115119	3	0.267	2.578
I88	202	NaN	NaN	0	0	NaN	NaN
I89	2362	0.006198817	2.218805508	0.003427592	12	1.254	3.926
I95	17847	0.003913527	1.454794189	0.003380163	64	1.128	1.877
I97	365	0.8912581	1.146812538	0.000660066	1	0.161	8.173
I98	638	0.638016053	0.624313619	0.000559284	1	0.088	4.444
I99	348	0.241190863	2.298136852	0.001336005	2	0.572	9.241
J00	727	0.001753331	3.62008692	0.003205128	6	1.617	8.104
J01	345	0.176453504	2.610645237	0.001338688	2	0.649	10.496
J02	1766	0.990772007	0.994216854	0.001373155	4	0.372	2.657
J03	923	0.522177659	0.526883786	0.000482393	1	0.074	3.749
J04	287	0.685741987	1.500140512	0.000695894	1	0.21	10.697
J05	134	0.258772079	3.108747967	0.000778816	1	0.434	22.259
J06	1639	0.095230372	1.885088753	0.002515271	7	0.895	3.97
J09	19	NaN	NaN	0	0	NaN	NaN
J10	1487	0.838564688	1.107614643	0.001518603	4	0.414	2.961
J11	392	0.939882762	1.078479801	0.000648508	1	0.151	7.683
J12	2664	0.03671003	1.83682433	0.003155404	12	1.038	3.25
J13	605	0.006286542	3.422057772	0.002855511	5	1.416	8.27
J14	249	NaN	NaN	0	0	NaN	NaN
J15	1265	0.009873273	2.507408268	0.003322259	8	1.247	5.041
J16	33	NaN	NaN	0	0	NaN	NaN
J17	369	0.286255907	2.131842404	0.001317523	2	0.53	8.57
J18	26445	5.93E-06	1.607663038	0.003746408	103	1.309	1.974
J20	397	0.003739571	4.306660486	0.002590674	4	1.605	11.556
J21	114	NaN	NaN	0	0	NaN	NaN
J22	17539	0.006465291	1.43441721	0.003274465	61	1.106	1.86
J30	4756	0.123777097	1.474264536	0.002716007	16	0.899	2.417
J31	1743	2.91E-05	3.224001041	0.004512322	13	1.862	5.582
J32	4446	1.13E-18	4.094078965	0.00737941	41	2.993	5.6
J33	4670	3.45E-05	2.283073761	0.004486626	26	1.545	3.374
J34	9626	3.83E-08	2.239132882	0.004567487	49	1.68	2.984
J35	1544	0.34434939	1.529189358	0.001858736	5	0.634	3.688
J36	640	0.194855964	2.120324882	0.001677852	3	0.681	6.605
J37	132	0.258738177	3.109210577	0.000780031	1	0.434	22.264
J38	3184	0.024561958	1.833467493	0.003239991	14	1.081	3.11
J39	1425	0.000667269	2.959164031	0.003897116	10	1.584	5.528
J40	1282	0.271577309	1.638685595	0.002059308	5	0.679	3.953
J41	56	NaN	NaN	0	0	NaN	NaN
J42	639	0.065481834	2.524503962	0.002239642	4	0.942	6.763
J43	4933	8.34E-05	2.163578687	0.004457652	27	1.473	3.178
J44	21261	1.57E-11	2.030646458	0.004616971	103	1.653	2.495
J45	47150	9.65E-11	1.710702996	0.003573729	172	1.454	2.013
J46	424	0.958740181	1.053187486	0.000635324	1	0.148	7.501
J47	5742	3.05E-07	2.456333071	0.004956991	34	1.741	3.465
J60	68	NaN	NaN	0	0	NaN	NaN
J61	558	NaN	NaN	0	0	NaN	NaN
J62	17	NaN	NaN	0	0	NaN	NaN
J63	16	NaN	NaN	0	0	NaN	NaN
J64	47	NaN	NaN	0	0	NaN	NaN
J66	4	NaN	NaN	0	0	NaN	NaN
J67	195	NaN	NaN	0	0	NaN	NaN
J68	27	NaN	NaN	0	0	NaN	NaN
J69	3128	0.100085814	1.585577573	0.003047351	13	0.915	2.747
J70	177	NaN	NaN	0	0	NaN	NaN
J80	386	0.309337684	2.057640603	0.001302932	2	0.512	8.27
J81	1125	0.617471936	0.701960494	0.000879507	2	0.175	2.815
J82	223	0.505946405	1.948406849	0.000728332	1	0.273	13.907
J84	3616	0.137683447	1.493546291	0.002945508	14	0.879	2.537
J85	199	0.048505892	4.070520155	0.00148368	2	1.009	16.417
J86	725	0.543271932	0.544094698	0.000533333	1	0.076	3.872
J90	15703	0.021945798	1.380169999	0.003214286	54	1.048	1.818
J91	550	0.612208897	1.432686557	0.001177163	2	0.357	5.753
J92	2359	0.965153231	1.016791404	0.001998287	7	0.482	2.146
J93	2080	0.329053449	0.568455475	0.000929368	3	0.183	1.767
J94	792	0.515599449	1.457581648	0.001546392	3	0.468	4.539
J95	732	0.024852091	2.74464446	0.002662407	5	1.136	6.63
J96	8046	0.010915269	1.582735684	0.003491544	32	1.111	2.254
J98	12767	0.001926382	1.577057903	0.003533059	49	1.183	2.103
J99	548	0.153445778	2.288084222	0.001768868	3	0.734	7.129
K00	291	NaN	NaN	0	0	NaN	NaN
K01	2685	0.484368701	0.704197011	0.001043841	4	0.264	1.882
K02	6099	0.258967936	1.30816195	0.002488938	18	0.821	2.086
K03	159	0.30210708	2.817328645	0.000763942	1	0.394	20.148
K04	3923	0.080227238	1.602104829	0.002766798	14	0.945	2.717
K05	1517	0.13737566	1.839522714	0.002253944	6	0.823	4.111
K06	628	0.696960504	0.67710588	0.00056243	1	0.095	4.819
K07	1008	0.547687923	1.416507199	0.001391466	3	0.455	4.407
K08	4905	0.428884467	1.237452513	0.002317114	14	0.73	2.098
K09	702	0.61924603	0.608044359	0.000539957	1	0.085	4.327
K10	761	0.002555576	3.455304585	0.003147954	6	1.544	7.733
K11	1776	0.162321206	1.700399828	0.00239726	7	0.808	3.58
K12	2156	0.029339622	2.001171647	0.00303306	10	1.072	3.735
K13	5305	0.445027044	1.219951487	0.002328831	15	0.732	2.032
K14	2371	0.533478397	1.266759791	0.001991465	7	0.602	2.666
K20	16222	0.00261353	1.50264833	0.003349697	58	1.153	1.959
K21	54508	3.72E-07	1.510382107	0.003298724	183	1.288	1.771
K22	20181	0.029841224	1.321855354	0.003056378	65	1.028	1.7
K23	101	NaN	NaN	0	0	NaN	NaN
K25	8709	0.018888533	1.525768681	0.003256003	32	1.072	2.171
K26	5613	0.021727849	1.625247239	0.003411957	23	1.073	2.461
K27	825	0.524376738	1.446031298	0.001520527	3	0.465	4.501
K28	101	NaN	NaN	0	0	NaN	NaN
K29	56280	0.000317179	1.348649092	0.003021412	173	1.146	1.587
K30	18125	0.014577765	1.395244814	0.002965815	57	1.068	1.823
K31	18438	0.086950738	1.268180972	0.002815604	55	0.966	1.665
K35	4741	0.601663919	0.839561104	0.001529832	9	0.435	1.619
K36	144	NaN	NaN	0	0	NaN	NaN
K37	732	0.629476564	0.616910346	0.00053135	1	0.087	4.39
K38	540	0.844595428	0.821770047	0.000591716	1	0.115	5.85
K40	26180	0.048799024	1.254243357	0.003230188	88	1.001	1.571
K41	1220	0.002750128	2.906782877	0.003385527	8	1.446	5.844
K42	7122	0.029105298	1.5326307	0.003274315	27	1.044	2.249
K43	6355	0.001197969	1.862119821	0.003744317	28	1.278	2.713
K44	52861	0.00161125	1.312654993	0.002952482	159	1.108	1.554
K45	258	NaN	NaN	0	0	NaN	NaN
K46	950	0.802618146	0.837672509	0.000952835	2	0.209	3.359
K50	2927	0.378129556	1.343680729	0.002211846	9	0.697	2.592
K51	5386	0.01002005	1.74306948	0.003376823	22	1.142	2.661
K52	25678	1.20E-06	1.681481173	0.003591067	96	1.363	2.074
K55	3011	0.853786229	0.932386133	0.001684717	7	0.443	1.963
K56	9540	0.216348089	1.262808458	0.00271994	29	0.872	1.828
K57	63383	0.004884455	1.25700358	0.002890533	186	1.072	1.474
K58	12803	0.031091286	1.423225968	0.002802731	39	1.033	1.962
K59	31095	3.89E-05	1.518528868	0.003391729	109	1.244	1.853
K60	5039	0.067215171	1.546450374	0.002916397	18	0.97	2.467
K61	2151	0.944841093	0.969416971	0.00151653	5	0.402	2.337
K62	NaN	NaN	NaN	NaN	NaN	NaN	NaN
K63	NaN	NaN	NaN	NaN	NaN	NaN	NaN
K64	NaN	NaN	NaN	NaN	NaN	NaN	NaN
K65	NaN	NaN	NaN	NaN	NaN	NaN	NaN
K66	NaN	NaN	NaN	NaN	NaN	NaN	NaN
K67	NaN	NaN	NaN	NaN	NaN	NaN	NaN
K70	NaN	NaN	NaN	NaN	NaN	NaN	NaN
K71	NaN	NaN	NaN	NaN	NaN	NaN	NaN
K72	NaN	NaN	NaN	NaN	NaN	NaN	NaN
K73	NaN	NaN	NaN	NaN	NaN	NaN	NaN
K74	NaN	NaN	NaN	NaN	NaN	NaN	NaN
K75	NaN	NaN	NaN	NaN	NaN	NaN	NaN
K76	NaN	NaN	NaN	NaN	NaN	NaN	NaN
K77	NaN	NaN	NaN	NaN	NaN	NaN	NaN
K80	NaN	NaN	NaN	NaN	NaN	NaN	NaN
K81	NaN	NaN	NaN	NaN	NaN	NaN	NaN
K82	NaN	NaN	NaN	NaN	NaN	NaN	NaN
K83	NaN	NaN	NaN	NaN	NaN	NaN	NaN
K85	NaN	NaN	NaN	NaN	NaN	NaN	NaN
K86	NaN	NaN	NaN	NaN	NaN	NaN	NaN
K87	NaN	NaN	NaN	NaN	NaN	NaN	NaN
K90	NaN	NaN	NaN	NaN	NaN	NaN	NaN
K91	NaN	NaN	NaN	NaN	NaN	NaN	NaN
K92	NaN	NaN	NaN	NaN	NaN	NaN	NaN
K93	NaN	NaN	NaN	NaN	NaN	NaN	NaN
L00	NaN	NaN	NaN	NaN	NaN	NaN	NaN
L01	NaN	NaN	NaN	NaN	NaN	NaN	NaN
L02	NaN	NaN	NaN	NaN	NaN	NaN	NaN
L03	NaN	NaN	NaN	NaN	NaN	NaN	NaN
L04	NaN	NaN	NaN	NaN	NaN	NaN	NaN
L05	NaN	NaN	NaN	NaN	NaN	NaN	NaN
L08	NaN	NaN	NaN	NaN	NaN	NaN	NaN
L10	NaN	NaN	NaN	NaN	NaN	NaN	NaN
L11	NaN	NaN	NaN	NaN	NaN	NaN	NaN
L12	NaN	NaN	NaN	NaN	NaN	NaN	NaN
L13	NaN	NaN	NaN	NaN	NaN	NaN	NaN
L14	NaN	NaN	NaN	NaN	NaN	NaN	NaN
L20	NaN	NaN	NaN	NaN	NaN	NaN	NaN
L21	NaN	NaN	NaN	NaN	NaN	NaN	NaN
L22	NaN	NaN	NaN	NaN	NaN	NaN	NaN
L23	NaN	NaN	NaN	NaN	NaN	NaN	NaN
L24	NaN	NaN	NaN	NaN	NaN	NaN	NaN
L25	NaN	NaN	NaN	NaN	NaN	NaN	NaN
L26	NaN	NaN	NaN	NaN	NaN	NaN	NaN
L27	NaN	NaN	NaN	NaN	NaN	NaN	NaN
L28	NaN	NaN	NaN	NaN	NaN	NaN	NaN
L29	NaN	NaN	NaN	NaN	NaN	NaN	NaN
L30	NaN	NaN	NaN	NaN	NaN	NaN	NaN
L40	NaN	NaN	NaN	NaN	NaN	NaN	NaN
L41	NaN	NaN	NaN	NaN	NaN	NaN	NaN
L42	NaN	NaN	NaN	NaN	NaN	NaN	NaN
L43	NaN	NaN	NaN	NaN	NaN	NaN	NaN
L44	NaN	NaN	NaN	NaN	NaN	NaN	NaN
L50	NaN	NaN	NaN	NaN	NaN	NaN	NaN
L51	NaN	NaN	NaN	NaN	NaN	NaN	NaN
L52	NaN	NaN	NaN	NaN	NaN	NaN	NaN
L53	NaN	NaN	NaN	NaN	NaN	NaN	NaN
L54	NaN	NaN	NaN	NaN	NaN	NaN	NaN
L55	NaN	NaN	NaN	NaN	NaN	NaN	NaN
L56	NaN	NaN	NaN	NaN	NaN	NaN	NaN
L57	NaN	NaN	NaN	NaN	NaN	NaN	NaN
L58	NaN	NaN	NaN	NaN	NaN	NaN	NaN
L59	NaN	NaN	NaN	NaN	NaN	NaN	NaN
L60	NaN	NaN	NaN	NaN	NaN	NaN	NaN
L63	NaN	NaN	NaN	NaN	NaN	NaN	NaN
L64	NaN	NaN	NaN	NaN	NaN	NaN	NaN
L65	NaN	NaN	NaN	NaN	NaN	NaN	NaN
L66	NaN	NaN	NaN	NaN	NaN	NaN	NaN
L67	NaN	NaN	NaN	NaN	NaN	NaN	NaN
L68	NaN	NaN	NaN	NaN	NaN	NaN	NaN
L70	NaN	NaN	NaN	NaN	NaN	NaN	NaN
L71	NaN	NaN	NaN	NaN	NaN	NaN	NaN
L72	NaN	NaN	NaN	NaN	NaN	NaN	NaN
L73	NaN	NaN	NaN	NaN	NaN	NaN	NaN
L74	NaN	NaN	NaN	NaN	NaN	NaN	NaN
L75	NaN	NaN	NaN	NaN	NaN	NaN	NaN
L80	NaN	NaN	NaN	NaN	NaN	NaN	NaN
L81	NaN	NaN	NaN	NaN	NaN	NaN	NaN
L82	NaN	NaN	NaN	NaN	NaN	NaN	NaN
L83	NaN	NaN	NaN	NaN	NaN	NaN	NaN
L84	NaN	NaN	NaN	NaN	NaN	NaN	NaN
L85	NaN	NaN	NaN	NaN	NaN	NaN	NaN
L87	NaN	NaN	NaN	NaN	NaN	NaN	NaN
L88	NaN	NaN	NaN	NaN	NaN	NaN	NaN
L89	NaN	NaN	NaN	NaN	NaN	NaN	NaN
L90	NaN	NaN	NaN	NaN	NaN	NaN	NaN
L91	NaN	NaN	NaN	NaN	NaN	NaN	NaN
L92	NaN	NaN	NaN	NaN	NaN	NaN	NaN
L93	NaN	NaN	NaN	NaN	NaN	NaN	NaN
L94	NaN	NaN	NaN	NaN	NaN	NaN	NaN
L95	NaN	NaN	NaN	NaN	NaN	NaN	NaN
L97	NaN	NaN	NaN	NaN	NaN	NaN	NaN
L98	NaN	NaN	NaN	NaN	NaN	NaN	NaN
L99	NaN	NaN	NaN	NaN	NaN	NaN	NaN
M00	NaN	NaN	NaN	NaN	NaN	NaN	NaN
M01	NaN	NaN	NaN	NaN	NaN	NaN	NaN
M02	NaN	NaN	NaN	NaN	NaN	NaN	NaN
M03	NaN	NaN	NaN	NaN	NaN	NaN	NaN
M05	NaN	NaN	NaN	NaN	NaN	NaN	NaN
M06	NaN	NaN	NaN	NaN	NaN	NaN	NaN
M07	NaN	NaN	NaN	NaN	NaN	NaN	NaN
M08	NaN	NaN	NaN	NaN	NaN	NaN	NaN
M09	NaN	NaN	NaN	NaN	NaN	NaN	NaN
M10	NaN	NaN	NaN	NaN	NaN	NaN	NaN
M11	NaN	NaN	NaN	NaN	NaN	NaN	NaN
M12	NaN	NaN	NaN	NaN	NaN	NaN	NaN
M13	NaN	NaN	NaN	NaN	NaN	NaN	NaN
M14	NaN	NaN	NaN	NaN	NaN	NaN	NaN
M15	NaN	NaN	NaN	NaN	NaN	NaN	NaN
M16	NaN	NaN	NaN	NaN	NaN	NaN	NaN
M17	NaN	NaN	NaN	NaN	NaN	NaN	NaN
M18	NaN	NaN	NaN	NaN	NaN	NaN	NaN
M19	NaN	NaN	NaN	NaN	NaN	NaN	NaN
M20	NaN	NaN	NaN	NaN	NaN	NaN	NaN
M21	NaN	NaN	NaN	NaN	NaN	NaN	NaN
M22	NaN	NaN	NaN	NaN	NaN	NaN	NaN
M23	NaN	NaN	NaN	NaN	NaN	NaN	NaN
M24	NaN	NaN	NaN	NaN	NaN	NaN	NaN
M25	NaN	NaN	NaN	NaN	NaN	NaN	NaN
M30	NaN	NaN	NaN	NaN	NaN	NaN	NaN
M31	NaN	NaN	NaN	NaN	NaN	NaN	NaN
M32	NaN	NaN	NaN	NaN	NaN	NaN	NaN
M33	NaN	NaN	NaN	NaN	NaN	NaN	NaN
M34	NaN	NaN	NaN	NaN	NaN	NaN	NaN
M35	NaN	NaN	NaN	NaN	NaN	NaN	NaN
M36	NaN	NaN	NaN	NaN	NaN	NaN	NaN
M40	NaN	NaN	NaN	NaN	NaN	NaN	NaN
M41	NaN	NaN	NaN	NaN	NaN	NaN	NaN
M42	NaN	NaN	NaN	NaN	NaN	NaN	NaN
M43	NaN	NaN	NaN	NaN	NaN	NaN	NaN
M45	NaN	NaN	NaN	NaN	NaN	NaN	NaN
M46	NaN	NaN	NaN	NaN	NaN	NaN	NaN
M47	NaN	NaN	NaN	NaN	NaN	NaN	NaN
M48	NaN	NaN	NaN	NaN	NaN	NaN	NaN
M49	NaN	NaN	NaN	NaN	NaN	NaN	NaN
M50	NaN	NaN	NaN	NaN	NaN	NaN	NaN
M51	NaN	NaN	NaN	NaN	NaN	NaN	NaN
M53	NaN	NaN	NaN	NaN	NaN	NaN	NaN
M54	NaN	NaN	NaN	NaN	NaN	NaN	NaN
M60	NaN	NaN	NaN	NaN	NaN	NaN	NaN
M61	NaN	NaN	NaN	NaN	NaN	NaN	NaN
M62	NaN	NaN	NaN	NaN	NaN	NaN	NaN
M63	NaN	NaN	NaN	NaN	NaN	NaN	NaN
M65	NaN	NaN	NaN	NaN	NaN	NaN	NaN
M66	NaN	NaN	NaN	NaN	NaN	NaN	NaN
M67	NaN	NaN	NaN	NaN	NaN	NaN	NaN
M68	NaN	NaN	NaN	NaN	NaN	NaN	NaN
M70	NaN	NaN	NaN	NaN	NaN	NaN	NaN
M71	NaN	NaN	NaN	NaN	NaN	NaN	NaN
M72	NaN	NaN	NaN	NaN	NaN	NaN	NaN
M73	NaN	NaN	NaN	NaN	NaN	NaN	NaN
M75	NaN	NaN	NaN	NaN	NaN	NaN	NaN
M76	NaN	NaN	NaN	NaN	NaN	NaN	NaN
M77	NaN	NaN	NaN	NaN	NaN	NaN	NaN
M79	NaN	NaN	NaN	NaN	NaN	NaN	NaN
M80	NaN	NaN	NaN	NaN	NaN	NaN	NaN
M81	NaN	NaN	NaN	NaN	NaN	NaN	NaN
M82	NaN	NaN	NaN	NaN	NaN	NaN	NaN
M83	NaN	NaN	NaN	NaN	NaN	NaN	NaN
M84	NaN	NaN	NaN	NaN	NaN	NaN	NaN
M85	NaN	NaN	NaN	NaN	NaN	NaN	NaN
M86	NaN	NaN	NaN	NaN	NaN	NaN	NaN
M87	NaN	NaN	NaN	NaN	NaN	NaN	NaN
M88	NaN	NaN	NaN	NaN	NaN	NaN	NaN
M89	NaN	NaN	NaN	NaN	NaN	NaN	NaN
M90	NaN	NaN	NaN	NaN	NaN	NaN	NaN
M91	NaN	NaN	NaN	NaN	NaN	NaN	NaN
M92	NaN	NaN	NaN	NaN	NaN	NaN	NaN
M93	NaN	NaN	NaN	NaN	NaN	NaN	NaN
M94	NaN	NaN	NaN	NaN	NaN	NaN	NaN
M95	NaN	NaN	NaN	NaN	NaN	NaN	NaN
M96	NaN	NaN	NaN	NaN	NaN	NaN	NaN
M99	NaN	NaN	NaN	NaN	NaN	NaN	NaN
N00	NaN	NaN	NaN	NaN	NaN	NaN	NaN
N01	NaN	NaN	NaN	NaN	NaN	NaN	NaN
N02	NaN	NaN	NaN	NaN	NaN	NaN	NaN
N03	NaN	NaN	NaN	NaN	NaN	NaN	NaN
N04	NaN	NaN	NaN	NaN	NaN	NaN	NaN
N05	NaN	NaN	NaN	NaN	NaN	NaN	NaN
N06	NaN	NaN	NaN	NaN	NaN	NaN	NaN
N07	NaN	NaN	NaN	NaN	NaN	NaN	NaN
N08	NaN	NaN	NaN	NaN	NaN	NaN	NaN
N10	NaN	NaN	NaN	NaN	NaN	NaN	NaN
N11	NaN	NaN	NaN	NaN	NaN	NaN	NaN
N12	NaN	NaN	NaN	NaN	NaN	NaN	NaN
N13	NaN	NaN	NaN	NaN	NaN	NaN	NaN
N14	NaN	NaN	NaN	NaN	NaN	NaN	NaN
N15	NaN	NaN	NaN	NaN	NaN	NaN	NaN
N16	NaN	NaN	NaN	NaN	NaN	NaN	NaN
N17	NaN	NaN	NaN	NaN	NaN	NaN	NaN
N18	NaN	NaN	NaN	NaN	NaN	NaN	NaN
N19	NaN	NaN	NaN	NaN	NaN	NaN	NaN
N20	NaN	NaN	NaN	NaN	NaN	NaN	NaN
N21	NaN	NaN	NaN	NaN	NaN	NaN	NaN
N22	NaN	NaN	NaN	NaN	NaN	NaN	NaN
N23	NaN	NaN	NaN	NaN	NaN	NaN	NaN
N25	NaN	NaN	NaN	NaN	NaN	NaN	NaN
N26	NaN	NaN	NaN	NaN	NaN	NaN	NaN
N27	NaN	NaN	NaN	NaN	NaN	NaN	NaN
N28	NaN	NaN	NaN	NaN	NaN	NaN	NaN
N29	NaN	NaN	NaN	NaN	NaN	NaN	NaN
N30	NaN	NaN	NaN	NaN	NaN	NaN	NaN
N31	NaN	NaN	NaN	NaN	NaN	NaN	NaN
N32	NaN	NaN	NaN	NaN	NaN	NaN	NaN
N33	NaN	NaN	NaN	NaN	NaN	NaN	NaN
N34	NaN	NaN	NaN	NaN	NaN	NaN	NaN
N35	NaN	NaN	NaN	NaN	NaN	NaN	NaN
N36	NaN	NaN	NaN	NaN	NaN	NaN	NaN
N37	NaN	NaN	NaN	NaN	NaN	NaN	NaN
N39	NaN	NaN	NaN	NaN	NaN	NaN	NaN
N40	NaN	NaN	NaN	NaN	NaN	NaN	NaN
N41	NaN	NaN	NaN	NaN	NaN	NaN	NaN
N42	NaN	NaN	NaN	NaN	NaN	NaN	NaN
N43	NaN	NaN	NaN	NaN	NaN	NaN	NaN
N44	NaN	NaN	NaN	NaN	NaN	NaN	NaN
N45	NaN	NaN	NaN	NaN	NaN	NaN	NaN
N46	NaN	NaN	NaN	NaN	NaN	NaN	NaN
N47	NaN	NaN	NaN	NaN	NaN	NaN	NaN
N48	NaN	NaN	NaN	NaN	NaN	NaN	NaN
N49	NaN	NaN	NaN	NaN	NaN	NaN	NaN
N50	NaN	NaN	NaN	NaN	NaN	NaN	NaN
N51	NaN	NaN	NaN	NaN	NaN	NaN	NaN
N60	NaN	NaN	NaN	NaN	NaN	NaN	NaN
N61	NaN	NaN	NaN	NaN	NaN	NaN	NaN
N62	NaN	NaN	NaN	NaN	NaN	NaN	NaN
N63	NaN	NaN	NaN	NaN	NaN	NaN	NaN
N64	NaN	NaN	NaN	NaN	NaN	NaN	NaN
N70	NaN	NaN	NaN	NaN	NaN	NaN	NaN
N71	NaN	NaN	NaN	NaN	NaN	NaN	NaN
N72	NaN	NaN	NaN	NaN	NaN	NaN	NaN
N73	NaN	NaN	NaN	NaN	NaN	NaN	NaN
N74	NaN	NaN	NaN	NaN	NaN	NaN	NaN
N75	NaN	NaN	NaN	NaN	NaN	NaN	NaN
N76	NaN	NaN	NaN	NaN	NaN	NaN	NaN
N77	NaN	NaN	NaN	NaN	NaN	NaN	NaN
N80	NaN	NaN	NaN	NaN	NaN	NaN	NaN
N81	NaN	NaN	NaN	NaN	NaN	NaN	NaN
N82	NaN	NaN	NaN	NaN	NaN	NaN	NaN
N83	NaN	NaN	NaN	NaN	NaN	NaN	NaN
N84	NaN	NaN	NaN	NaN	NaN	NaN	NaN
N85	NaN	NaN	NaN	NaN	NaN	NaN	NaN
N86	NaN	NaN	NaN	NaN	NaN	NaN	NaN
N87	NaN	NaN	NaN	NaN	NaN	NaN	NaN
N88	NaN	NaN	NaN	NaN	NaN	NaN	NaN
N89	NaN	NaN	NaN	NaN	NaN	NaN	NaN
N90	NaN	NaN	NaN	NaN	NaN	NaN	NaN
N91	NaN	NaN	NaN	NaN	NaN	NaN	NaN
N92	NaN	NaN	NaN	NaN	NaN	NaN	NaN
N93	NaN	NaN	NaN	NaN	NaN	NaN	NaN
N94	NaN	NaN	NaN	NaN	NaN	NaN	NaN
N95	NaN	NaN	NaN	NaN	NaN	NaN	NaN
N96	NaN	NaN	NaN	NaN	NaN	NaN	NaN
N97	NaN	NaN	NaN	NaN	NaN	NaN	NaN
N98	NaN	NaN	NaN	NaN	NaN	NaN	NaN
N99	NaN	NaN	NaN	NaN	NaN	NaN	NaN
O00	NaN	NaN	NaN	NaN	NaN	NaN	NaN
O01	NaN	NaN	NaN	NaN	NaN	NaN	NaN
O02	NaN	NaN	NaN	NaN	NaN	NaN	NaN
O03	NaN	NaN	NaN	NaN	NaN	NaN	NaN
O04	NaN	NaN	NaN	NaN	NaN	NaN	NaN
O06	NaN	NaN	NaN	NaN	NaN	NaN	NaN
O07	NaN	NaN	NaN	NaN	NaN	NaN	NaN
O08	NaN	NaN	NaN	NaN	NaN	NaN	NaN
O10	NaN	NaN	NaN	NaN	NaN	NaN	NaN
O11	NaN	NaN	NaN	NaN	NaN	NaN	NaN
O12	NaN	NaN	NaN	NaN	NaN	NaN	NaN
O13	NaN	NaN	NaN	NaN	NaN	NaN	NaN
O14	NaN	NaN	NaN	NaN	NaN	NaN	NaN
O15	NaN	NaN	NaN	NaN	NaN	NaN	NaN
O16	NaN	NaN	NaN	NaN	NaN	NaN	NaN
O20	NaN	NaN	NaN	NaN	NaN	NaN	NaN
O21	NaN	NaN	NaN	NaN	NaN	NaN	NaN
O22	NaN	NaN	NaN	NaN	NaN	NaN	NaN
O23	NaN	NaN	NaN	NaN	NaN	NaN	NaN
O24	NaN	NaN	NaN	NaN	NaN	NaN	NaN
O25	NaN	NaN	NaN	NaN	NaN	NaN	NaN
O26	NaN	NaN	NaN	NaN	NaN	NaN	NaN
O28	NaN	NaN	NaN	NaN	NaN	NaN	NaN
O29	NaN	NaN	NaN	NaN	NaN	NaN	NaN
O30	NaN	NaN	NaN	NaN	NaN	NaN	NaN
O31	NaN	NaN	NaN	NaN	NaN	NaN	NaN
O32	NaN	NaN	NaN	NaN	NaN	NaN	NaN
O33	NaN	NaN	NaN	NaN	NaN	NaN	NaN
O34	NaN	NaN	NaN	NaN	NaN	NaN	NaN
O35	NaN	NaN	NaN	NaN	NaN	NaN	NaN
O36	NaN	NaN	NaN	NaN	NaN	NaN	NaN
O40	NaN	NaN	NaN	NaN	NaN	NaN	NaN
O41	NaN	NaN	NaN	NaN	NaN	NaN	NaN
O42	NaN	NaN	NaN	NaN	NaN	NaN	NaN
O43	NaN	NaN	NaN	NaN	NaN	NaN	NaN
O44	NaN	NaN	NaN	NaN	NaN	NaN	NaN
O45	NaN	NaN	NaN	NaN	NaN	NaN	NaN
O46	NaN	NaN	NaN	NaN	NaN	NaN	NaN
O47	NaN	NaN	NaN	NaN	NaN	NaN	NaN
O48	NaN	NaN	NaN	NaN	NaN	NaN	NaN
O60	NaN	NaN	NaN	NaN	NaN	NaN	NaN
O61	NaN	NaN	NaN	NaN	NaN	NaN	NaN
O62	NaN	NaN	NaN	NaN	NaN	NaN	NaN
O63	NaN	NaN	NaN	NaN	NaN	NaN	NaN
O64	NaN	NaN	NaN	NaN	NaN	NaN	NaN
O65	NaN	NaN	NaN	NaN	NaN	NaN	NaN
O66	NaN	NaN	NaN	NaN	NaN	NaN	NaN
O67	NaN	NaN	NaN	NaN	NaN	NaN	NaN
O68	NaN	NaN	NaN	NaN	NaN	NaN	NaN
O69	NaN	NaN	NaN	NaN	NaN	NaN	NaN
O70	NaN	NaN	NaN	NaN	NaN	NaN	NaN
O71	NaN	NaN	NaN	NaN	NaN	NaN	NaN
O72	NaN	NaN	NaN	NaN	NaN	NaN	NaN
O73	NaN	NaN	NaN	NaN	NaN	NaN	NaN
O74	NaN	NaN	NaN	NaN	NaN	NaN	NaN
O75	NaN	NaN	NaN	NaN	NaN	NaN	NaN
O80	NaN	NaN	NaN	NaN	NaN	NaN	NaN
O81	NaN	NaN	NaN	NaN	NaN	NaN	NaN
O82	NaN	NaN	NaN	NaN	NaN	NaN	NaN
O83	NaN	NaN	NaN	NaN	NaN	NaN	NaN
O84	NaN	NaN	NaN	NaN	NaN	NaN	NaN
O85	NaN	NaN	NaN	NaN	NaN	NaN	NaN
O86	NaN	NaN	NaN	NaN	NaN	NaN	NaN
O87	NaN	NaN	NaN	NaN	NaN	NaN	NaN
O88	NaN	NaN	NaN	NaN	NaN	NaN	NaN
O89	NaN	NaN	NaN	NaN	NaN	NaN	NaN
O90	NaN	NaN	NaN	NaN	NaN	NaN	NaN
O91	NaN	NaN	NaN	NaN	NaN	NaN	NaN
O92	NaN	NaN	NaN	NaN	NaN	NaN	NaN
O94	NaN	NaN	NaN	NaN	NaN	NaN	NaN
O98	NaN	NaN	NaN	NaN	NaN	NaN	NaN
O99	NaN	NaN	NaN	NaN	NaN	NaN	NaN
P02	NaN	NaN	NaN	NaN	NaN	NaN	NaN
P03	NaN	NaN	NaN	NaN	NaN	NaN	NaN
P04	NaN	NaN	NaN	NaN	NaN	NaN	NaN
P05	NaN	NaN	NaN	NaN	NaN	NaN	NaN
P07	NaN	NaN	NaN	NaN	NaN	NaN	NaN
P11	NaN	NaN	NaN	NaN	NaN	NaN	NaN
P14	NaN	NaN	NaN	NaN	NaN	NaN	NaN
P15	NaN	NaN	NaN	NaN	NaN	NaN	NaN
P20	NaN	NaN	NaN	NaN	NaN	NaN	NaN
P23	NaN	NaN	NaN	NaN	NaN	NaN	NaN
P25	NaN	NaN	NaN	NaN	NaN	NaN	NaN
P28	NaN	NaN	NaN	NaN	NaN	NaN	NaN
P35	NaN	NaN	NaN	NaN	NaN	NaN	NaN
P37	NaN	NaN	NaN	NaN	NaN	NaN	NaN
P61	NaN	NaN	NaN	NaN	NaN	NaN	NaN
P83	NaN	NaN	NaN	NaN	NaN	NaN	NaN
P91	NaN	NaN	NaN	NaN	NaN	NaN	NaN
P96	NaN	NaN	NaN	NaN	NaN	NaN	NaN
Q01	NaN	NaN	NaN	NaN	NaN	NaN	NaN
Q02	NaN	NaN	NaN	NaN	NaN	NaN	NaN
Q03	NaN	NaN	NaN	NaN	NaN	NaN	NaN
Q04	NaN	NaN	NaN	NaN	NaN	NaN	NaN
Q05	NaN	NaN	NaN	NaN	NaN	NaN	NaN
Q06	NaN	NaN	NaN	NaN	NaN	NaN	NaN
Q07	NaN	NaN	NaN	NaN	NaN	NaN	NaN
Q10	NaN	NaN	NaN	NaN	NaN	NaN	NaN
Q11	NaN	NaN	NaN	NaN	NaN	NaN	NaN
Q12	NaN	NaN	NaN	NaN	NaN	NaN	NaN
Q13	NaN	NaN	NaN	NaN	NaN	NaN	NaN
Q14	NaN	NaN	NaN	NaN	NaN	NaN	NaN
Q15	NaN	NaN	NaN	NaN	NaN	NaN	NaN
Q16	NaN	NaN	NaN	NaN	NaN	NaN	NaN
Q17	NaN	NaN	NaN	NaN	NaN	NaN	NaN
Q18	NaN	NaN	NaN	NaN	NaN	NaN	NaN
Q20	NaN	NaN	NaN	NaN	NaN	NaN	NaN
Q21	NaN	NaN	NaN	NaN	NaN	NaN	NaN
Q22	NaN	NaN	NaN	NaN	NaN	NaN	NaN
Q23	NaN	NaN	NaN	NaN	NaN	NaN	NaN
Q24	NaN	NaN	NaN	NaN	NaN	NaN	NaN
Q25	NaN	NaN	NaN	NaN	NaN	NaN	NaN
Q26	NaN	NaN	NaN	NaN	NaN	NaN	NaN
Q27	NaN	NaN	NaN	NaN	NaN	NaN	NaN
Q28	NaN	NaN	NaN	NaN	NaN	NaN	NaN
Q30	NaN	NaN	NaN	NaN	NaN	NaN	NaN
Q31	NaN	NaN	NaN	NaN	NaN	NaN	NaN
Q32	NaN	NaN	NaN	NaN	NaN	NaN	NaN
Q33	NaN	NaN	NaN	NaN	NaN	NaN	NaN
Q34	NaN	NaN	NaN	NaN	NaN	NaN	NaN
Q35	NaN	NaN	NaN	NaN	NaN	NaN	NaN
Q36	NaN	NaN	NaN	NaN	NaN	NaN	NaN
Q37	NaN	NaN	NaN	NaN	NaN	NaN	NaN
Q38	NaN	NaN	NaN	NaN	NaN	NaN	NaN
Q39	NaN	NaN	NaN	NaN	NaN	NaN	NaN
Q40	NaN	NaN	NaN	NaN	NaN	NaN	NaN
Q41	NaN	NaN	NaN	NaN	NaN	NaN	NaN
Q42	NaN	NaN	NaN	NaN	NaN	NaN	NaN
Q43	NaN	NaN	NaN	NaN	NaN	NaN	NaN
Q44	NaN	NaN	NaN	NaN	NaN	NaN	NaN
Q45	NaN	NaN	NaN	NaN	NaN	NaN	NaN
Q50	NaN	NaN	NaN	NaN	NaN	NaN	NaN
Q51	NaN	NaN	NaN	NaN	NaN	NaN	NaN
Q52	NaN	NaN	NaN	NaN	NaN	NaN	NaN
Q53	NaN	NaN	NaN	NaN	NaN	NaN	NaN
Q54	NaN	NaN	NaN	NaN	NaN	NaN	NaN
Q55	NaN	NaN	NaN	NaN	NaN	NaN	NaN
Q56	NaN	NaN	NaN	NaN	NaN	NaN	NaN
Q60	NaN	NaN	NaN	NaN	NaN	NaN	NaN
Q61	NaN	NaN	NaN	NaN	NaN	NaN	NaN
Q62	NaN	NaN	NaN	NaN	NaN	NaN	NaN
Q63	NaN	NaN	NaN	NaN	NaN	NaN	NaN
Q64	NaN	NaN	NaN	NaN	NaN	NaN	NaN
Q65	NaN	NaN	NaN	NaN	NaN	NaN	NaN
Q66	NaN	NaN	NaN	NaN	NaN	NaN	NaN
Q67	NaN	NaN	NaN	NaN	NaN	NaN	NaN
Q68	NaN	NaN	NaN	NaN	NaN	NaN	NaN
Q69	NaN	NaN	NaN	NaN	NaN	NaN	NaN
Q70	NaN	NaN	NaN	NaN	NaN	NaN	NaN
Q71	NaN	NaN	NaN	NaN	NaN	NaN	NaN
Q72	NaN	NaN	NaN	NaN	NaN	NaN	NaN
Q73	NaN	NaN	NaN	NaN	NaN	NaN	NaN
Q74	NaN	NaN	NaN	NaN	NaN	NaN	NaN
Q75	NaN	NaN	NaN	NaN	NaN	NaN	NaN
Q76	NaN	NaN	NaN	NaN	NaN	NaN	NaN
Q77	NaN	NaN	NaN	NaN	NaN	NaN	NaN
Q78	NaN	NaN	NaN	NaN	NaN	NaN	NaN
Q79	NaN	NaN	NaN	NaN	NaN	NaN	NaN
Q80	NaN	NaN	NaN	NaN	NaN	NaN	NaN
Q81	NaN	NaN	NaN	NaN	NaN	NaN	NaN
Q82	NaN	NaN	NaN	NaN	NaN	NaN	NaN
Q83	NaN	NaN	NaN	NaN	NaN	NaN	NaN
Q84	NaN	NaN	NaN	NaN	NaN	NaN	NaN
Q85	NaN	NaN	NaN	NaN	NaN	NaN	NaN
Q86	NaN	NaN	NaN	NaN	NaN	NaN	NaN
Q87	NaN	NaN	NaN	NaN	NaN	NaN	NaN
Q89	NaN	NaN	NaN	NaN	NaN	NaN	NaN
Q90	NaN	NaN	NaN	NaN	NaN	NaN	NaN
Q91	NaN	NaN	NaN	NaN	NaN	NaN	NaN
Q92	NaN	NaN	NaN	NaN	NaN	NaN	NaN
Q93	NaN	NaN	NaN	NaN	NaN	NaN	NaN
Q96	NaN	NaN	NaN	NaN	NaN	NaN	NaN
Q97	NaN	NaN	NaN	NaN	NaN	NaN	NaN
Q98	NaN	NaN	NaN	NaN	NaN	NaN	NaN
Q99	NaN	NaN	NaN	NaN	NaN	NaN	NaN
U04	NaN	NaN	NaN	NaN	NaN	NaN	NaN
U07	NaN	NaN	NaN	NaN	NaN	NaN	NaN
U50	NaN	NaN	NaN	NaN	NaN	NaN	NaN
U51	NaN	NaN	NaN	NaN	NaN	NaN	NaN
U52	NaN	NaN	NaN	NaN	NaN	NaN	NaN
U80	NaN	NaN	NaN	NaN	NaN	NaN	NaN
U81	NaN	NaN	NaN	NaN	NaN	NaN	NaN
U82	NaN	NaN	NaN	NaN	NaN	NaN	NaN
U83	NaN	NaN	NaN	NaN	NaN	NaN	NaN
U84	NaN	NaN	NaN	NaN	NaN	NaN	NaN
U85	NaN	NaN	NaN	NaN	NaN	NaN	NaN
U88	NaN	NaN	NaN	NaN	NaN	NaN	NaN
U89	NaN	NaN	NaN	NaN	NaN	NaN	NaN
W00	NaN	NaN	NaN	NaN	NaN	NaN	NaN
W01	NaN	NaN	NaN	NaN	NaN	NaN	NaN
W02	NaN	NaN	NaN	NaN	NaN	NaN	NaN
W03	NaN	NaN	NaN	NaN	NaN	NaN	NaN
W04	NaN	NaN	NaN	NaN	NaN	NaN	NaN
W05	NaN	NaN	NaN	NaN	NaN	NaN	NaN
W06	NaN	NaN	NaN	NaN	NaN	NaN	NaN
W07	NaN	NaN	NaN	NaN	NaN	NaN	NaN
W08	NaN	NaN	NaN	NaN	NaN	NaN	NaN
W09	NaN	NaN	NaN	NaN	NaN	NaN	NaN
W10	NaN	NaN	NaN	NaN	NaN	NaN	NaN
W11	NaN	NaN	NaN	NaN	NaN	NaN	NaN
W12	NaN	NaN	NaN	NaN	NaN	NaN	NaN
W13	NaN	NaN	NaN	NaN	NaN	NaN	NaN
W14	NaN	NaN	NaN	NaN	NaN	NaN	NaN
W15	NaN	NaN	NaN	NaN	NaN	NaN	NaN
W16	NaN	NaN	NaN	NaN	NaN	NaN	NaN
W17	NaN	NaN	NaN	NaN	NaN	NaN	NaN
W18	NaN	NaN	NaN	NaN	NaN	NaN	NaN
W19	NaN	NaN	NaN	NaN	NaN	NaN	NaN
W20	NaN	NaN	NaN	NaN	NaN	NaN	NaN
W21	NaN	NaN	NaN	NaN	NaN	NaN	NaN
W22	NaN	NaN	NaN	NaN	NaN	NaN	NaN
W23	NaN	NaN	NaN	NaN	NaN	NaN	NaN
W24	NaN	NaN	NaN	NaN	NaN	NaN	NaN
W25	NaN	NaN	NaN	NaN	NaN	NaN	NaN
W26	NaN	NaN	NaN	NaN	NaN	NaN	NaN
W27	NaN	NaN	NaN	NaN	NaN	NaN	NaN
W28	NaN	NaN	NaN	NaN	NaN	NaN	NaN
W29	NaN	NaN	NaN	NaN	NaN	NaN	NaN
W30	NaN	NaN	NaN	NaN	NaN	NaN	NaN
W31	NaN	NaN	NaN	NaN	NaN	NaN	NaN
W32	NaN	NaN	NaN	NaN	NaN	NaN	NaN
W33	NaN	NaN	NaN	NaN	NaN	NaN	NaN
W34	NaN	NaN	NaN	NaN	NaN	NaN	NaN
W35	NaN	NaN	NaN	NaN	NaN	NaN	NaN
W36	NaN	NaN	NaN	NaN	NaN	NaN	NaN
W37	NaN	NaN	NaN	NaN	NaN	NaN	NaN
W38	NaN	NaN	NaN	NaN	NaN	NaN	NaN
W39	NaN	NaN	NaN	NaN	NaN	NaN	NaN
W40	NaN	NaN	NaN	NaN	NaN	NaN	NaN
W41	NaN	NaN	NaN	NaN	NaN	NaN	NaN
W44	NaN	NaN	NaN	NaN	NaN	NaN	NaN
W45	NaN	NaN	NaN	NaN	NaN	NaN	NaN
W46	NaN	NaN	NaN	NaN	NaN	NaN	NaN
W49	NaN	NaN	NaN	NaN	NaN	NaN	NaN
W50	NaN	NaN	NaN	NaN	NaN	NaN	NaN
W51	NaN	NaN	NaN	NaN	NaN	NaN	NaN
W52	NaN	NaN	NaN	NaN	NaN	NaN	NaN
W53	NaN	NaN	NaN	NaN	NaN	NaN	NaN
W54	NaN	NaN	NaN	NaN	NaN	NaN	NaN
W55	NaN	NaN	NaN	NaN	NaN	NaN	NaN
W56	NaN	NaN	NaN	NaN	NaN	NaN	NaN
W57	NaN	NaN	NaN	NaN	NaN	NaN	NaN
W58	NaN	NaN	NaN	NaN	NaN	NaN	NaN
W59	NaN	NaN	NaN	NaN	NaN	NaN	NaN
W60	NaN	NaN	NaN	NaN	NaN	NaN	NaN
W64	NaN	NaN	NaN	NaN	NaN	NaN	NaN
W66	NaN	NaN	NaN	NaN	NaN	NaN	NaN
W67	NaN	NaN	NaN	NaN	NaN	NaN	NaN
W69	NaN	NaN	NaN	NaN	NaN	NaN	NaN
W70	NaN	NaN	NaN	NaN	NaN	NaN	NaN
W73	NaN	NaN	NaN	NaN	NaN	NaN	NaN
W74	NaN	NaN	NaN	NaN	NaN	NaN	NaN
W76	NaN	NaN	NaN	NaN	NaN	NaN	NaN
W78	NaN	NaN	NaN	NaN	NaN	NaN	NaN
W79	NaN	NaN	NaN	NaN	NaN	NaN	NaN
W80	NaN	NaN	NaN	NaN	NaN	NaN	NaN
W83	NaN	NaN	NaN	NaN	NaN	NaN	NaN
W84	NaN	NaN	NaN	NaN	NaN	NaN	NaN
W85	NaN	NaN	NaN	NaN	NaN	NaN	NaN
W86	NaN	NaN	NaN	NaN	NaN	NaN	NaN
W87	NaN	NaN	NaN	NaN	NaN	NaN	NaN
W88	NaN	NaN	NaN	NaN	NaN	NaN	NaN
W89	NaN	NaN	NaN	NaN	NaN	NaN	NaN
W90	NaN	NaN	NaN	NaN	NaN	NaN	NaN
W91	NaN	NaN	NaN	NaN	NaN	NaN	NaN
W92	NaN	NaN	NaN	NaN	NaN	NaN	NaN
W93	NaN	NaN	NaN	NaN	NaN	NaN	NaN
W94	NaN	NaN	NaN	NaN	NaN	NaN	NaN
W99	NaN	NaN	NaN	NaN	NaN	NaN	NaN
